# Supplementary material for: Self-charging electrostatic face masks leveraging triboelectrification for prolonged air filtration
Source: Nat Commun. 2022 Dec 20;13:7835. doi: 10.1038/s41467-022-35521-w (PMC9768124; doi:10.1038/s41467-022-35521-w)
Supplement: Supplementary file 6 — Source Data [file 41467_2022_35521_MOESM6_ESM.xlsx]

## Sheet: Figure 1
Figure 1e
	Potential (-kV)
	Initial	Error bar	After 12-hour wearing	Error bar
W/o self-charging (PP/PP)	-2.9	-0.26	-0.27	-0.06
W/ self-charging (PVDF/Nylon)	-3.28	-0.19	-0.75	-0.14

## Sheet: Figure 2
Figure 2, c and d									Figure 2, e and f
Diameter	Filtration Efficiency				Pressure Drop	Quality Factor@0.3 μm	Error bar		Weight Basis	Filtration Efficiency				Pressure Drop	Quality Factor@0.3 μm	Error bar
	%				Pa	kPa-1			g/m-2	%				Pa	kPa-1
	0.3 µm	1 µm	2.5 µm	10 µm					gsm	0.3 μm	1 μm	2.5 μm	10 μm
141 nm	98.03	98.71	98.74	99.99	198.2	19.7608	1.36763		20	82.33	88.13	88.53	99.99	52.2	33.303	3.86706
407 nm	95.83	96.01	96.29	99.99	150.4	21.1331	0.703629		40	88.1	91.9	92.12	99.9	70	30.4018	1.7356
694 nm	92.72	93.25	93.48	99.99	85.8	30.4653	2.19846		60	92.72	93.25	93.5	99.99	86.2	30.463	2.20638
915 nm	80.56	87.3	87.53	99.99	74.8	21.8692	2.84146		80	90.89	91.43	92.09	99.99	164.8	14.5915	0.804943
2.86 μm	77.19	80.23	83.5	99.87	62	23.8416	1.65678		100	94.72	95.34	95.51	99.99	230	12.7856	1.46305

## Sheet: Figure 3
Figure 3c										Figure 3d					Figure 3e
Particle size	Filtration Effciency									Potential	Quality Factor@0.3 μm	Error bar			Time	Potential	Error bar	Potential	Error bar
μm	%									kV	kPa-1				day	kV		kV
	without charging	-0.5 kV	-1 kV	-1.5 kV	-2 kV	-2.5 kV	-3 kV	-3.3 kV								20% RH		55% RH
0.3	92.72	93.28	95.18	96.7	97.13	97.29	98.45	99.57		0	30.4655	2.20242			0	-3	0.14	-3.05	0.22
0.5	92.87	93.5	95.33	96.88	97.21	97.35	98.45	99.63		-0.5	31.7656	2.28754			0.1	-2.39	0.11	-1.63	0.19
1	93.25	94.26	95.3	96.92	97.25	97.41	98.48	99.65		-1	35.7241	1.70145			0.2	-2.15	0.2	-1.46	0.23
2.5	93.48	94.96	95.93	97.1	97.62	97.82	99.13	99.99		-1.5	40.61	4.00401			0.5	-1.97	0.11	-1.11	0.15
5	94.12	96.15	96.7	99.99	99.99	99.99	99.99	99.99		-2	41.289	3.80361			1	-1.7	0.09	-0.59	0.15
10	99.99	99.99	99.99	99.99	99.99	99.99	99.99	99.99		-2.5	41.289	2.08594			2	-1.5	0.09	-0.42	0.08
										-3	47.8955	3.63027			3	-1.03	0.15	-0.35	0.11
										-3.3	64.1075	4.00401			4	-0.98	0.13	-0.22	0.07
															5	-0.7	0.1	-0.23	0.04

## Sheet: Figure 4
Figure 4b				Figure 4d													Figure 4e
	Charge density (μC m-2)	Error bar		Time	Voltage												Time	Filtration Efficiency	Error bar	Pressure Drop	Error bar
nylon	-18.35	0.99		s	V												h	%		Pa
PP	27.23	1.31			Slow breathing		Moderate breathing		Fast breathing								0	98.36	0.36	85.2	1.1
PE	71.2	1.71		0.001	-0.00787	30.001	0.05311	60.001	-0.52958	130.001	-0.01559	160.001	-0.05033	190.001	0.02656		3.3	98.22	0.5	85.4	1.3
PVDF	87.35	2.06		0.002	-0.01451	30.002	0.04508	60.002	-0.51569	130.002	-0.02115	160.002	-0.03628	190.002	0.02934		6.7	97.72	0.45	85.6	1.5
				0.003	-0.02146	30.003	0.03489	60.003	-0.49191	130.003	-0.0264	160.003	-0.03644	190.003	0.02594		10	97.43	0.59	86.2	1.7
				0.004	-0.02779	30.004	0.02038	60.004	-0.46906	130.004	-0.03505	160.004	-0.0423	190.004	0.01945		24	97.34	0.41	86	1.2
				0.005	-0.03196	30.005	0.00556	60.005	-0.44621	130.005	-0.04431	160.005	-0.04879	190.005	0.01328		27.3	97	0.6	85.6	0.9
				0.006	-0.03165	30.006	-0.00556	60.006	-0.42706	130.006	-0.0562	160.006	-0.02455	190.006	0.00556		30.7	96.77	0.48	86.2	1.4
				0.007	-0.02733	30.007	-0.01853	60.007	-0.41564	130.007	-0.06068	160.007	-0.0281	190.007	-0.00463		34	96.71	0.62	86	1.6
				0.008	-0.02393	30.008	-0.02439	60.008	-0.40606	130.008	-0.06284	160.008	-0.01868	190.008	-0.01297		48	96.52	0.72	85.6	1.6
				0.009	-0.01513	30.009	-0.03582	60.009	-0.39896	130.009	-0.06577	160.009	-0.02795	190.009	-0.02069		52	96.39	0.59	86.2	1
				0.01	-0.0054	30.01	-0.03181	60.01	-0.39958	130.01	-0.06685	160.01	-0.01143	190.01	-0.02594		56	96.03	0.54	86.2	1.3
				0.011	0.00247	30.011	-0.03273	60.011	-0.4039	130.011	-0.06593	160.011	-0.00942	190.011	-0.03026		60	95.81	0.48	86.4	1.9
				0.012	0.01096	30.012	-0.02131	60.012	-0.40606	130.012	-0.05944	160.012	-0.02409	190.012	-0.03088
				0.013	0.01714	30.013	-0.0105	60.013	-0.41996	130.013	-0.05373	160.013	-0.02131	190.013	-0.02903
				0.014	0.02115	30.014	-0.00124	60.014	-0.432	130.014	-0.04632	160.014	-0.03706	190.014	-0.02069
				0.015	0.02331	30.015	0.01204	60.015	-0.44281	130.015	-0.04014	160.015	-0.02779	190.015	-0.0142
				0.016	0.02208	30.016	0.02934	60.016	-0.45516	130.016	-0.03289	160.016	-0.03706	190.016	-0.00618
				0.017	0.01899	30.017	0.03675	60.017	-0.46288	130.017	-0.0264	160.017	-0.04045	190.017	0.00278
				0.018	0.01482	30.018	0.04508	60.018	-0.46628	130.018	-0.02239	160.018	-0.05018	190.018	0.01266
				0.019	0.00726	30.019	0.04786	60.019	-0.46196	130.019	-0.02177	160.019	-0.04663	190.019	0.02131
				0.02	-0.000771986	30.02	0.04416	60.02	-0.45269	130.02	-0.02053	160.02	-0.04107	190.02	0.02625
				0.021	-0.0071	30.021	0.04045	60.021	-0.42892	130.021	-0.0264	160.021	-0.04925	190.021	0.03057
				0.022	-0.01606	30.022	0.02841	60.022	-0.41131	130.022	-0.04416	160.022	-0.03489	190.022	-0.000617589
				0.023	-0.0247	30.023	0.01698	60.023	-0.39433	130.023	-0.10592	160.023	-0.03273	190.023	-0.12012
				0.024	-0.03134	30.024	0.00494	60.024	-0.37673	130.024	-0.11842	160.024	-0.03026	190.024	-0.15687
				0.025	-0.03613	30.025	-0.0105	60.025	-0.35728	130.025	-0.09001	160.025	-0.0298	190.025	-0.09696
				0.026	-0.0352	30.026	-0.01884	60.026	-0.33906	130.026	-0.08245	160.026	-0.01992	190.026	-0.0105
				0.027	-0.03258	30.027	-0.03211	60.027	-0.32701	130.027	-0.07936	160.027	-0.01328	190.027	0.05651
				0.028	-0.02532	30.028	-0.03582	60.028	-0.31806	130.028	-0.07751	160.028	-0.00757	190.028	-0.00371
				0.029	-0.0193	30.029	-0.04848	60.029	-0.31126	130.029	-0.07241	160.029	-0.00525	190.029	-0.04601
				0.03	-0.01019	30.03	-0.04755	60.03	-0.30849	130.03	-0.07303	160.03	-0.0142	190.03	0.0034
				0.031	-0.00185	30.031	-0.04045	60.031	-0.31466	130.031	-0.06809	160.031	-0.01143	190.031	0.05126
				0.032	0.00757	30.032	-0.03273	60.032	-0.32084	130.032	-0.06222	160.032	-0.01992	190.032	0.07226
				0.033	0.01482	30.033	-0.02223	60.033	-0.32979	130.033	-0.05651	160.033	-0.02362	190.033	0.07102
				0.034	0.01667	30.034	-0.00957	60.034	-0.34153	130.034	-0.04647	160.034	-0.01837	190.034	0.09109
				0.035	0.02023	30.035	0.00216	60.035	-0.35172	130.035	-0.03582	160.035	-0.021	190.035	0.14019
				0.036	0.0193	30.036	0.01359	60.036	-0.35758	130.036	-0.02841	160.036	-0.02887	190.036	0.16891
				0.037	0.01544	30.037	0.021	60.037	-0.36747	130.037	-0.02162	160.037	-0.05018	190.037	0.14606
				0.038	0.01004	30.038	0.02687	60.038	-0.37148	130.038	-0.01575	160.038	-0.03258	190.038	0.09851
				0.039	0.0054	30.039	0.03304	60.039	-0.36654	130.039	-0.0105	160.039	-0.03798	190.039	0.07689
				0.04	-0.00201	30.04	0.03242	60.04	-0.35357	130.04	-0.00942	160.04	-0.03906	190.04	0.04694
				0.041	-0.01034	30.041	0.02717	60.041	-0.33689	130.041	-0.01065	160.041	-0.03181	190.041	-0.02007
				0.042	-0.0159	30.042	0.02007	60.042	-0.31929	130.042	-0.01529	160.042	-0.02486	190.042	-0.07504
				0.043	-0.02378	30.043	0.00896	60.043	-0.29335	130.043	-0.01899	160.043	-0.02795	190.043	-0.09079
				0.044	-0.02995	30.044	-0.00278	60.044	-0.26865	130.044	-0.0281	160.044	-0.02409	190.044	-0.09202
				0.045	-0.03381	30.045	-0.0142	60.045	-0.24673	130.045	-0.03381	160.045	-0.01714	190.045	-0.08986
				0.046	-0.03567	30.046	-0.02625	60.046	-0.23129	130.046	-0.0403	160.046	-0.01853	190.046	-0.07102
				0.047	-0.03196	30.047	-0.03798	60.047	-0.21955	130.047	-0.04478	160.047	-0.01976	190.047	-0.03181
				0.048	-0.02455	30.048	-0.04848	60.048	-0.20782	130.048	-0.05141	160.048	-0.01374	190.048	0.02717
				0.049	-0.01884	30.049	-0.05466	60.049	-0.19763	130.049	-0.05419	160.049	-0.0017	190.049	0.07565
				0.05	-0.01004	30.05	-0.05527	60.05	-0.19392	130.05	-0.05682	160.05	0.0051	190.05	0.0877
				0.051	-0.000926383	30.051	-0.05157	60.051	-0.20072	130.051	-0.05497	160.051	-0.0105	190.051	0.08584
				0.052	0.00757	30.052	-0.04323	60.052	-0.20566	130.052	-0.04864	160.052	-0.00803	190.052	0.0982
				0.053	0.01328	30.053	-0.03458	60.053	-0.21646	130.053	-0.04277	160.053	-0.01729	190.053	0.14452
				0.054	0.01482	30.054	-0.01822	60.054	-0.22851	130.054	-0.03613	160.054	-0.01945	190.054	0.16088
				0.055	0.01714	30.055	-0.00556	60.055	-0.24148	130.055	-0.02934	160.055	-0.02764	190.055	0.13927
				0.056	0.01637	30.056	0.00741	60.056	-0.25198	130.056	-0.02162	160.056	-0.04076	190.056	0.10437
				0.057	0.0139	30.057	0.0139	60.057	-0.26155	130.057	-0.01575	160.057	-0.02949	190.057	0.04817
				0.058	0.0088	30.058	0.02007	60.058	-0.26618	130.058	-0.01096	160.058	-0.03891	190.058	-0.0633
				0.059	0.00463	30.059	0.02409	60.059	-0.26248	130.059	-0.00571	160.059	-0.03983	190.059	-0.14606
				0.06	-0.00571	30.06	0.02378	60.06	-0.25259	130.06	-0.00386	160.06	-0.05157	190.06	-0.1615
				0.061	-0.0122	30.061	0.01915	60.061	-0.24086	130.061	-0.00664	160.061	-0.04277	190.061	-0.16304
				0.062	-0.01791	30.062	0.01112	60.062	-0.2316	130.062	-0.01451	160.062	-0.03289	190.062	-0.18775
				0.063	-0.02578	30.063	0.00247	60.063	-0.20875	130.063	-0.01976	160.063	-0.03428	190.063	-0.20998
				0.064	-0.03211	30.064	-0.00865	60.064	-0.18651	130.064	-0.02687	160.064	-0.0247	190.064	-0.19022
				0.065	-0.03644	30.065	-0.01976	60.065	-0.16891	130.065	-0.03458	160.065	-0.0332	190.065	-0.14328
				0.066	-0.03659	30.066	-0.03304	60.066	-0.15749	130.066	-0.04184	160.066	-0.0176	190.066	-0.07565
				0.067	-0.03412	30.067	-0.04385	60.067	-0.151	130.067	-0.04771	160.067	-0.02023	190.067	-0.01328
				0.068	-0.02733	30.068	-0.05589	60.068	-0.14637	130.068	-0.05311	160.068	-0.00293	190.068	0.03088
				0.069	-0.02069	30.069	-0.06145	60.069	-0.1405	130.069	-0.0562	160.069	-0.01143	190.069	0.05497
				0.07	-0.01189	30.07	-0.06454	60.07	-0.14359	130.07	-0.06037	160.07	-0.01498	190.07	0.06207
				0.071	-0.00139	30.071	-0.06392	60.071	-0.15316	130.071	-0.05836	160.071	-0.00896	190.071	0.05558
				0.072	0.00834	30.072	-0.05651	60.072	-0.15996	130.072	-0.05188	160.072	-0.02609	190.072	0.02532
				0.073	0.01328	30.073	-0.04817	60.073	-0.16768	130.073	-0.0491	160.073	-0.02717	190.073	-0.0105
				0.074	0.01621	30.074	-0.03273	60.074	-0.18188	130.074	-0.04354	160.074	-0.04508	190.074	-0.05311
				0.075	0.01776	30.075	-0.01976	60.075	-0.20627	130.075	-0.03814	160.075	-0.042	190.075	-0.07905
				0.076	0.02115	30.076	-0.00648	60.076	-0.21616	130.076	-0.03242	160.076	-0.04771	190.076	-0.08554
				0.077	0.01776	30.077	0.000617589	60.077	-0.22604	130.077	-0.02764	160.077	-0.04184	190.077	-0.08029
				0.078	0.01204	30.078	0.00587	60.078	-0.23345	130.078	-0.02239	160.078	-0.04292	190.078	-0.06516
				0.079	0.00648	30.079	0.00926	60.079	-0.23623	130.079	-0.0193	160.079	-0.04478	190.079	-0.03922
				0.08	-0.000308794	30.08	0.00556	60.08	-0.22604	130.08	-0.01683	160.08	-0.04663	190.08	-0.01081
				0.081	-0.00896	30.081	0.00185	60.081	-0.20967	130.081	-0.01899	160.081	-0.04725	190.081	0.0176
				0.082	-0.01606	30.082	-0.00957	60.082	-0.19145	130.082	-0.03582	160.082	-0.04246	190.082	0.04138
				0.083	-0.02239	30.083	-0.01667	60.083	-0.1686	130.083	-0.03644	160.083	-0.04539	190.083	0.04478
				0.084	-0.02779	30.084	-0.03242	60.084	-0.15131	130.084	-0.04138	160.084	-0.03736	190.084	0.04107
				0.085	-0.0332	30.085	-0.04416	60.085	-0.13803	130.085	-0.04616	160.085	-0.03891	190.085	0.04354
				0.086	-0.03227	30.086	-0.05558	60.086	-0.12568	130.086	-0.0528	160.086	-0.03891	190.086	0.05095
				0.087	-0.03073	30.087	-0.06577	60.087	-0.11518	130.087	-0.05821	160.087	-0.02578	190.087	0.04663
				0.088	-0.02501	30.088	-0.07442	60.088	-0.10993	130.088	-0.06485	160.088	-0.03304	190.088	0.02872
				0.089	-0.01745	30.089	-0.07905	60.089	-0.10684	130.089	-0.06855	160.089	-0.02486	190.089	0.0142
				0.09	-0.00726	30.09	-0.08121	60.09	-0.10993	130.09	-0.07102	160.09	-0.03443	190.09	0.00988
				0.091	0.00324	30.091	-0.08029	60.091	-0.11889	130.091	-0.06932	160.091	-0.02995	190.091	0.00525
				0.092	0.01019	30.092	-0.07257	60.092	-0.1263	130.092	-0.06346	160.092	-0.04431	190.092	-0.00124
				0.093	0.0159	30.093	-0.06454	60.093	-0.13927	130.093	-0.05805	160.093	-0.04138	190.093	-0.00772
				0.094	0.01884	30.094	-0.04879	60.094	-0.15131	130.094	-0.05064	160.094	-0.04925	190.094	-0.01235
				0.095	0.02115	30.095	-0.03551	60.095	-0.16181	130.095	-0.04447	160.095	-0.05651	190.095	-0.01143
				0.096	0.02285	30.096	-0.02254	60.096	-0.17138	130.096	-0.03906	160.096	-0.06099	190.096	-0.00525
				0.097	0.02053	30.097	-0.0105	60.097	-0.1862	130.097	-0.03721	160.097	-0.06222	190.097	0.00587
				0.098	0.01498	30.098	-0.00648	60.098	-0.19423	130.098	-0.03196	160.098	-0.06562	190.098	0.02223
				0.099	0.00849	30.099	-0.00309	60.099	-0.19948	130.099	-0.02934	160.099	-0.06577	190.099	0.04014
				0.1	0.00324	30.1	-0.00371	60.1	-0.18898	130.1	-0.02609	160.1	-0.0721	190.1	0.06176
				0.101	-0.00479	30.101	-0.00803	60.101	-0.17292	130.101	-0.02872	160.101	-0.07149	190.101	0.08399
				0.102	-0.01266	30.102	-0.01698	60.102	-0.16366	130.102	-0.03397	160.102	-0.0684	190.102	0.09912
				0.103	-0.01776	30.103	-0.02656	60.103	-0.14946	130.103	-0.03968	160.103	-0.06516	190.103	0.10098
				0.104	-0.02455	30.104	-0.03798	60.104	-0.13186	130.104	-0.04941	160.104	-0.05697	190.104	0.09604
				0.105	-0.03088	30.105	-0.05219	60.105	-0.1124	130.105	-0.05713	160.105	-0.05388	190.105	0.08677
				0.106	-0.03073	30.106	-0.06207	60.106	-0.09604	130.106	-0.06793	160.106	-0.04894	190.106	0.07565
				0.107	-0.02656	30.107	-0.06824	60.107	-0.08337	130.107	-0.08322	160.107	-0.05002	190.107	0.05713
				0.108	-0.02084	30.108	-0.07782	60.108	-0.07627	130.108	-0.1124	160.108	-0.04385	190.108	0.0281
				0.109	-0.01498	30.109	-0.08461	60.109	-0.07411	130.109	-0.13108	160.109	-0.03706	190.109	0.00309
				0.11	-0.0054	30.11	-0.08801	60.11	-0.07565	130.11	-0.13386	160.11	-0.04894	190.11	-0.01297
				0.111	0.0034	30.111	-0.08523	60.111	-0.08152	130.111	-0.13031	160.111	-0.04308	190.111	-0.02069
				0.112	0.01204	30.112	-0.0772	60.112	-0.08893	130.112	-0.11781	160.112	-0.05589	190.112	-0.02409
				0.113	0.01606	30.113	-0.06948	60.113	-0.10159	130.113	-0.10391	160.113	-0.06037	190.113	-0.02316
				0.114	0.01961	30.114	-0.05466	60.114	-0.1158	130.114	-0.09264	160.114	-0.06562	190.114	-0.01513
				0.115	0.02223	30.115	-0.04292	60.115	-0.13	130.115	-0.08785	160.115	-0.06562	190.115	-0.00494
				0.116	0.02162	30.116	-0.02934	60.116	-0.14328	130.116	-0.09742	160.116	-0.0633	190.116	0.00556
				0.117	0.01698	30.117	-0.01884	60.117	-0.15131	130.117	-0.08662	160.117	-0.07164	190.117	0.01667
				0.118	0.01312	30.118	-0.0139	60.118	-0.15749	130.118	-0.07457	160.118	-0.08245	190.118	0.03366
				0.119	0.00834	30.119	-0.0105	60.119	-0.15749	130.119	-0.07179	160.119	-0.08492	190.119	0.04447
				0.12	0.000463192	30.12	-0.01112	60.12	-0.15378	130.12	-0.09279	160.12	-0.08693	190.12	0.04076
				0.121	-0.00865	30.121	-0.01637	60.121	-0.14421	130.121	-0.08214	160.121	-0.09279	190.121	0.0386
				0.122	-0.01436	30.122	-0.02439	60.122	-0.13278	130.122	-0.07334	160.122	-0.08584	190.122	0.05404
				0.123	-0.01976	30.123	-0.03304	60.123	-0.11518	130.123	-0.08013	160.123	-0.08507	190.123	0.06516
				0.124	-0.02532	30.124	-0.04694	60.124	-0.09511	130.124	-0.10962	160.124	-0.07782	190.124	0.06392
				0.125	-0.03165	30.125	-0.05774	60.125	-0.08029	130.125	-0.107	160.125	-0.07612	190.125	0.04879
				0.126	-0.03088	30.126	-0.06948	60.126	-0.06608	130.126	-0.10144	160.126	-0.07612	190.126	0.03273
				0.127	-0.02872	30.127	-0.07813	60.127	-0.05651	130.127	-0.1019	160.127	-0.06655	190.127	0.02347
				0.128	-0.02409	30.128	-0.08646	60.128	-0.05064	130.128	-0.10592	160.128	-0.07303	190.128	0.0105
				0.129	-0.01745	30.129	-0.09418	60.129	-0.05126	130.129	-0.109	160.129	-0.0684	190.129	-0.00648
				0.13	-0.00803	30.13	-0.09542	60.13	-0.0562	130.13	-0.11024	160.13	-0.06809	190.13	-0.02964
				0.131	0.00108	30.131	-0.09079	60.131	-0.06793	130.131	-0.1107	160.131	-0.06871	190.131	-0.05713
				0.132	0.00942	30.132	-0.0843	60.132	-0.08152	130.132	-0.11781	160.132	-0.07519	190.132	-0.07257
				0.133	0.01529	30.133	-0.07257	60.133	-0.09511	130.133	-0.13849	160.133	-0.08198	190.133	-0.07782
				0.134	0.01868	30.134	-0.05991	60.134	-0.10993	130.134	-0.11441	160.134	-0.0965	190.134	-0.07596
				0.135	0.01945	30.135	-0.04508	60.135	-0.12383	130.135	-0.09789	160.135	-0.09959	190.135	-0.07565
				0.136	0.0193	30.136	-0.0315	60.136	-0.13371	130.136	-0.08538	160.136	-0.10375	190.136	-0.06793
				0.137	0.01606	30.137	-0.01884	60.137	-0.14235	130.137	-0.07658	160.137	-0.11379	190.137	-0.05435
				0.138	0.01065	30.138	-0.00865	60.138	-0.14699	130.138	-0.06809	160.138	-0.11919	190.138	-0.03304
				0.139	0.00618	30.139	-0.00401	60.139	-0.15007	130.139	-0.06315	160.139	-0.11796	190.139	-0.00988
				0.14	-0.00262	30.14	0.000308794	60.14	-0.14544	130.14	-0.06068	160.14	-0.12228	190.14	0.00926
				0.141	-0.01127	30.141	-0.000926383	60.141	-0.13525	130.141	-0.06469	160.141	-0.12414	190.141	0.02439
				0.142	-0.01884	30.142	-0.00494	60.142	-0.12475	130.142	-0.07041	160.142	-0.12136	190.142	0.02872
				0.143	-0.02656	30.143	-0.01143	60.143	-0.10592	130.143	-0.07627	160.143	-0.12506	190.143	0.0247
				0.144	-0.03196	30.144	-0.02069	60.144	-0.09109	130.144	-0.08862	160.144	-0.11286	190.144	0.02162
				0.145	-0.03736	30.145	-0.03273	60.145	-0.0738	130.145	-0.10237	160.145	-0.11703	190.145	0.01451
				0.146	-0.03829	30.146	-0.04169	60.146	-0.05836	130.146	-0.11796	160.146	-0.11642	190.146	0.00154
				0.147	-0.03628	30.147	-0.0562	60.147	-0.05219	130.147	-0.13525	160.147	-0.10252	190.147	-0.01575
				0.148	-0.03134	30.148	-0.06639	60.148	-0.04694	130.148	-0.17431	160.148	-0.10128	190.148	-0.03675
				0.149	-0.02625	30.149	-0.07565	60.149	-0.03953	130.149	-0.26448	160.149	-0.10298	190.149	-0.05497
				0.15	-0.01606	30.15	-0.07813	60.15	-0.04138	130.15	-0.23731	160.15	-0.10962	190.15	-0.06176
				0.151	-0.00865	30.151	-0.07535	60.151	-0.05466	130.151	-0.21091	160.151	-0.1229	190.151	-0.06701
				0.152	0.000308794	30.152	-0.0667	60.152	-0.06238	130.152	-0.18636	160.152	-0.12336	190.152	-0.06948
				0.153	0.00448	30.153	-0.05774	60.153	-0.07751	130.153	-0.16258	160.153	-0.12136	190.153	-0.05898
				0.154	0.00818	30.154	-0.04601	60.154	-0.09048	130.154	-0.14344	160.154	-0.13139	190.154	-0.03922
				0.155	0.0105	30.155	-0.02903	60.155	-0.10098	130.155	-0.13232	160.155	-0.1388	190.155	-0.02625
				0.156	0.01251	30.156	-0.01698	60.156	-0.11364	130.156	-0.13031	160.156	-0.14328	190.156	-0.01544
				0.157	0.00926	30.157	-0.00926	60.157	-0.13	130.157	-0.16937	160.157	-0.1544	190.157	0
				0.158	0.00479	30.158	-0.00525	60.158	-0.13958	130.158	-0.16598	160.158	-0.15625	190.158	0.01915
				0.159	-0.00154	30.159	-0.00216	60.159	-0.14297	130.159	-0.13896	160.159	-0.16196	190.159	0.03366
				0.16	-0.0088	30.16	-0.0034	60.16	-0.14019	130.16	-0.12506	160.16	-0.16999	190.16	0.04447
				0.161	-0.01529	30.161	-0.00834	60.161	-0.12815	130.161	-0.15146	160.161	-0.17817	190.161	0.05219
				0.162	-0.02316	30.162	-0.01606	60.162	-0.11858	130.162	-0.1632	160.162	-0.17138	190.162	0.0562
				0.163	-0.03073	30.163	-0.02656	60.163	-0.10437	130.163	-0.16999	160.163	-0.17045	190.163	0.05311
				0.164	-0.03567	30.164	-0.03983	60.164	-0.08986	130.164	-0.16366	160.164	-0.17462	190.164	0.04045
				0.165	-0.04215	30.165	-0.05157	60.165	-0.07535	130.165	-0.16088	160.165	-0.16814	190.165	0.02439
				0.166	-0.04416	30.166	-0.06021	60.166	-0.06176	130.166	-0.16845	160.166	-0.17015	190.166	0.00679
				0.167	-0.03999	30.167	-0.06886	60.167	-0.05342	130.167	-0.19006	160.167	-0.1632	190.167	-0.00463
				0.168	-0.03428	30.168	-0.07658	60.168	-0.04447	130.168	-0.17987	160.168	-0.16644	190.168	-0.00803
				0.169	-0.0298	30.169	-0.08152	60.169	-0.03798	130.169	-0.17817	160.169	-0.17015	190.169	-0.00432
				0.17	-0.01945	30.17	-0.0809	60.17	-0.03706	130.17	-0.19068	160.17	-0.17663	190.17	0.00185
				0.171	-0.01019	30.171	-0.0738	60.171	-0.05033	130.171	-0.18806	160.171	-0.17617	190.171	0.00679
				0.172	-0.00108	30.172	-0.06793	60.172	-0.05867	130.172	-0.17555	160.172	-0.18559	190.172	0.01606
				0.173	0.00463	30.173	-0.05527	60.173	-0.07288	130.173	-0.15934	160.173	-0.19346	190.173	0.02841
				0.174	0.00849	30.174	-0.03428	60.174	-0.08677	130.174	-0.14452	160.174	-0.19686	190.174	0.04539
				0.175	0.01235	30.175	-0.02007	60.175	-0.10159	130.175	-0.12938	160.175	-0.20905	190.175	0.06207
				0.176	0.01189	30.176	-0.00896	60.176	-0.11178	130.176	-0.11657	160.176	-0.22171	190.176	0.07411
				0.177	0.0088	30.177	0.000617589	60.177	-0.11981	130.177	-0.10746	160.177	-0.22727	190.177	0.08183
				0.178	0.00463	30.178	0.00803	60.178	-0.13093	130.178	-0.09851	160.178	-0.23468	190.178	0.09079
				0.179	0.000463192	30.179	0.01297	60.179	-0.13155	130.179	-0.09526	160.179	-0.23422	190.179	0.0982
				0.18	-0.00741	30.18	0.01359	60.18	-0.12661	130.18	-0.09295	160.18	-0.23576	190.18	0.10128
				0.181	-0.01637	30.181	0.0105	60.181	-0.11765	130.181	-0.09264	160.181	-0.24765	190.181	0.10499
				0.182	-0.02409	30.182	0.00432	60.182	-0.10777	130.182	-0.09526	160.182	-0.24719	190.182	0.109
				0.183	-0.02795	30.183	-0.00309	60.183	-0.09171	130.183	-0.10237	160.183	-0.24503	190.183	0.10777
				0.184	-0.03211	30.184	-0.0139	60.184	-0.07689	130.184	-0.10715	160.184	-0.2387	190.184	0.10221
				0.185	-0.03752	30.185	-0.02378	60.185	-0.05991	130.185	-0.11379	160.185	-0.24086	190.185	0.1019
				0.186	-0.03937	30.186	-0.03489	60.186	-0.04292	130.186	-0.12182	160.186	-0.23808	190.186	0.10746
				0.187	-0.0352	30.187	-0.04694	60.187	-0.02903	130.187	-0.13124	160.187	-0.23468	190.187	0.01884
				0.188	-0.02779	30.188	-0.05744	60.188	-0.02285	130.188	-0.13865	160.188	-0.23654	190.188	0.02594
				0.189	-0.02007	30.189	-0.06238	60.189	-0.01359	130.189	-0.14282	160.189	-0.23623	190.189	0.04848
				0.19	-0.01004	30.19	-0.06361	60.19	-0.01822	130.19	-0.14498	160.19	-0.24487	190.19	0.03644
				0.191	-0.00324	30.191	-0.06083	60.191	-0.02779	130.191	-0.14205	160.191	-0.24812	190.191	0.01204
				0.192	0.00818	30.192	-0.05373	60.192	-0.03273	130.192	-0.13602	160.192	-0.2509	190.192	0.01791
				0.193	0.01513	30.193	-0.04261	60.193	-0.04725	130.193	-0.13541	160.193	-0.26201	190.193	0.0034
				0.194	0.01945	30.194	-0.0247	60.194	-0.06145	130.194	-0.13572	160.194	-0.27004	190.194	0.01112
				0.195	0.02285	30.195	-0.01297	60.195	-0.07288	130.195	-0.1317	160.195	-0.27853	190.195	0.03582
				0.196	0.02362	30.196	-0.00463	60.196	-0.07998	130.196	-0.12908	160.196	-0.29305	190.196	0.02841
				0.197	0.02301	30.197	0.00185	60.197	-0.0948	130.197	-0.12614	160.197	-0.3054	190.197	0.02687
				0.198	0.01853	30.198	0.000617589	60.198	-0.10499	130.198	-0.12336	160.198	-0.30972	190.198	0.042
				0.199	0.01359	30.199	-0.00741	60.199	-0.10623	130.199	-0.12429	160.199	-0.3159	190.199	0.04755
				0.2	0.00525	30.2	-0.01945	60.2	-0.09758	130.2	-0.11889	160.2	-0.32686	190.2	0.03922
				0.201	-0.00216	30.201	-0.03428	60.201	-0.09202	130.201	-0.1124	160.201	-0.33072	190.201	0.04045
				0.202	-0.00803	30.202	-0.05002	60.202	-0.08183	130.202	-0.11564	160.202	-0.33597	190.202	0.0315
				0.203	-0.01498	30.203	-0.06238	60.203	-0.06423	130.203	-0.11842	160.203	-0.34477	190.203	0.01606
				0.204	-0.02254	30.204	-0.07627	60.204	-0.04817	130.204	-0.12383	160.204	-0.35249	190.204	0.00309
				0.205	-0.02841	30.205	-0.08986	60.205	-0.02964	130.205	-0.12908	160.205	-0.36036	190.205	-0.00865
				0.206	-0.02918	30.206	-0.10345	60.206	-0.01544	130.206	-0.13541	160.206	-0.3721	190.206	-0.01667
				0.207	-0.02439	30.207	-0.11765	60.207	-0.00618	130.207	-0.13803	160.207	-0.39201	190.207	-0.03057
				0.208	-0.01915	30.208	-0.13031	60.208	-0.0034	130.208	-0.14251	160.208	-0.4107	190.208	-0.04694
				0.209	-0.01204	30.209	-0.13927	60.209	0	130.209	-0.14591	160.209	-0.43694	190.209	-0.05805
				0.21	-0.00247	30.21	-0.14235	60.21	-0.00401	130.21	-0.14776	160.21	-0.48558	190.21	-0.06485
				0.211	0.0051	30.211	-0.1405	60.211	-0.01359	130.211	-0.15146	160.211	-0.52927	190.211	-0.07627
				0.212	0.01482	30.212	-0.13402	60.212	-0.02069	130.212	-0.15038	160.212	-0.5549	190.212	-0.08646
				0.213	0.02192	30.213	-0.12444	60.213	-0.03458	130.213	-0.17864	160.213	-0.56849	190.213	-0.08677
				0.214	0.02517	30.214	-0.10808	60.214	-0.04755	130.214	-0.28054	160.214	-0.61543	190.214	-0.08801
				0.215	0.02841	30.215	-0.09295	60.215	-0.05867	130.215	-0.18188	160.215	-0.7056	190.215	-0.09109
				0.216	0.03011	30.216	-0.07998	60.216	-0.0701	130.216	-0.13108	160.216	-0.69525	190.216	-0.08801
				0.217	0.02872	30.217	-0.07133	60.217	-0.08183	130.217	-0.11364	160.217	-0.62824	190.217	-0.0809
				0.218	0.0247	30.218	-0.06361	60.218	-0.08708	130.218	-0.10638	160.218	-0.61466	190.218	-0.06639
				0.219	0.01992	30.219	-0.05898	60.219	-0.09109	130.219	-0.0999	160.219	-0.6284	190.219	-0.04941
				0.22	0.00988	30.22	-0.05898	60.22	-0.08677	130.22	-0.09372	160.22	-0.62129	190.22	-0.03767
				0.221	0.00247	30.221	-0.06423	60.221	-0.07782	130.221	-0.09418	160.221	-0.62963	190.221	-0.02316
				0.222	-0.00463	30.222	-0.0701	60.222	-0.07041	130.222	-0.0982	160.222	-0.6409	190.222	-0.00834
				0.223	-0.00957	30.223	-0.07596	60.223	-0.0528	130.223	-0.107	160.223	-0.66468	190.223	0.00463
				0.224	-0.01776	30.224	-0.08615	60.224	-0.03489	130.224	-0.11364	160.224	-0.69139	190.224	0.01482
				0.225	-0.02192	30.225	-0.09727	60.225	-0.01667	130.225	-0.1212	160.225	-0.65063	190.225	0.02007
				0.226	-0.02177	30.226	-0.10808	60.226	-0.00525	130.226	-0.13186	160.226	-0.62099	190.226	0.01637
				0.227	-0.01915	30.227	-0.11796	60.227	0.000308794	130.227	-0.14266	160.227	-0.56957	190.227	0.01173
				0.228	-0.01297	30.228	-0.12815	60.228	0.00988	130.228	-0.14529	160.228	-0.58192	190.228	0.0034
				0.229	-0.00772	30.229	-0.13803	60.229	0.01451	130.229	-0.14482	160.229	-0.5617	190.229	-0.00865
				0.23	0.00293	30.23	-0.14081	60.23	0.00463	130.23	-0.14513	160.23	-0.52016	190.23	-0.02378
				0.231	0.01297	30.231	-0.13865	60.231	-0.00494	130.231	-0.14297	160.231	-0.50905	190.231	-0.04261
				0.232	0.01884	30.232	-0.12938	60.232	-0.00803	130.232	-0.13819	160.232	-0.49407	190.232	-0.06083
				0.233	0.02563	30.233	-0.11889	60.233	-0.01915	130.233	-0.12938	160.233	-0.4882	190.233	-0.07164
				0.234	0.0298	30.234	-0.10128	60.234	-0.04138	130.234	-0.11981	160.234	-0.50581	190.234	-0.07874
				0.235	0.03134	30.235	-0.08615	60.235	-0.05033	130.235	-0.11225	160.235	-0.52263	190.235	-0.08029
				0.236	0.03181	30.236	-0.07257	60.236	-0.05774	130.236	-0.10715	160.236	-0.54965	190.236	-0.07689
				0.237	0.02887	30.237	-0.06021	60.237	-0.07504	130.237	-0.10422	160.237	-0.58578	190.237	-0.06763
				0.238	0.02347	30.238	-0.05188	60.238	-0.0809	130.238	-0.11009	160.238	-0.63936	190.238	-0.04725
				0.239	0.01976	30.239	-0.04478	60.239	-0.08029	130.239	-0.11873	160.239	-0.69201	190.239	-0.02254
				0.24	0.01127	30.24	-0.04323	60.24	-0.07782	130.24	-0.10221	160.24	-0.73987	190.24	-0.00247
				0.241	0.00386	30.241	-0.04972	60.241	-0.07318	130.241	-0.09248	160.241	-0.83591	190.241	0.01637
				0.242	-0.00448	30.242	-0.05867	60.242	-0.06577	130.242	-0.10221	160.242	-1.00729	190.242	0.03181
				0.243	-0.01281	30.243	-0.06824	60.243	-0.04416	130.243	-0.10854	160.243	-1.18345	190.243	0.04045
				0.244	-0.021	30.244	-0.07967	60.244	-0.02501	130.244	-0.12753	160.244	-1.20245	190.244	0.04107
				0.245	-0.0247	30.245	-0.09202	60.245	-0.00525	130.245	-0.14683	160.245	-1.25232	190.245	0.03211
				0.246	-0.02764	30.246	-0.10653	60.246	0.00834	130.246	-0.15285	160.246	-1.27532	190.246	0.01729
				0.247	-0.0247	30.247	-0.11981	60.247	0.02069	130.247	-0.15471	160.247	-1.23935	190.247	0.0034
				0.248	-0.01853	30.248	-0.13402	60.248	0.02378	130.248	-0.14961	160.248	-1.2077	190.248	-0.0139
				0.249	-0.01312	30.249	-0.14575	60.249	0.02501	130.249	-0.1422	160.249	-1.24166	190.249	-0.03458
				0.25	-0.00463	30.25	-0.15069	60.25	0.02131	130.25	-0.14575	160.25	-1.37105	190.25	-0.05373
				0.251	0.00432	30.251	-0.14977	60.251	0.01173	130.251	-0.14174	160.251	-1.35684	190.251	-0.06763
				0.252	0.01235	30.252	-0.14699	60.252	0.000926383	130.252	-0.13232	160.252	-1.27733	190.252	-0.07318
				0.253	0.01714	30.253	-0.13927	60.253	-0.01235	130.253	-0.12552	160.253	-1.20955	190.253	-0.07195
				0.254	0.02131	30.254	-0.12568	60.254	-0.02656	130.254	-0.11348	160.254	-1.04851	190.254	-0.06546
				0.255	0.02409	30.255	-0.11549	60.255	-0.04138	130.255	-0.107	160.255	-0.89396	190.255	-0.05805
				0.256	0.02486	30.256	-0.10283	60.256	-0.05558	130.256	-0.09387	160.256	-0.7919	190.256	-0.04323
				0.257	0.02301	30.257	-0.09758	60.257	-0.06701	130.257	-0.08986	160.257	-0.79993	190.257	-0.02532
				0.258	0.01652	30.258	-0.09109	60.258	-0.0738	130.258	-0.08183	160.258	-0.75778	190.258	-0.00896
				0.259	0.01173	30.259	-0.08523	60.259	-0.07411	130.259	-0.07519	160.259	-0.68182	190.259	0.00432
				0.26	0.00386	30.26	-0.08245	60.26	-0.07442	130.26	-0.06747	160.26	-0.69155	190.26	0.01328
				0.261	-0.00232	30.261	-0.08337	60.261	-0.06824	130.261	-0.0684	160.261	-0.76458	190.261	0.02069
				0.262	-0.00942	30.262	-0.08955	60.262	-0.05713	130.262	-0.07674	160.262	-0.78048	190.262	0.02563
				0.263	-0.01667	30.263	-0.09542	60.263	-0.03181	130.263	-0.08415	160.263	-0.73678	190.263	0.02316
				0.264	-0.02409	30.264	-0.10499	60.264	-0.01667	130.264	-0.09959	160.264	-0.65495	190.264	0.01853
				0.265	-0.02779	30.265	-0.11827	60.265	-0.000926383	130.265	-0.12275	160.265	-0.59196	190.265	0.01173
				0.266	-0.02856	30.266	-0.13	60.266	0.01637	130.266	-0.12398	160.266	-0.54904	190.266	0.00278
				0.267	-0.02625	30.267	-0.13958	60.267	0.02748	130.267	-0.12058	160.267	-0.52511	190.267	-0.00556
				0.268	-0.01961	30.268	-0.14884	60.268	0.0315	130.268	-0.12383	160.268	-0.51214	190.268	-0.01606
				0.269	-0.01436	30.269	-0.15625	60.269	0.03613	130.269	-0.12475	160.269	-0.50936	190.269	-0.02501
				0.27	-0.00525	30.27	-0.15718	60.27	0.03798	130.27	-0.13047	160.27	-0.51769	190.27	-0.03181
				0.271	0.00324	30.271	-0.15563	60.271	0.02409	130.271	-0.12197	160.271	-0.52217	190.271	-0.03953
				0.272	0.0122	30.272	-0.14946	60.272	0.01451	130.272	-0.11472	160.272	-0.51105	190.272	-0.03829
				0.273	0.01915	30.273	-0.14359	60.273	0.00679	130.273	-0.10885	160.273	-0.50874	190.273	-0.03335
				0.274	0.02285	30.274	-0.13093	60.274	-0.00679	130.274	-0.10005	160.274	-0.474	190.274	-0.0281
				0.275	0.02455	30.275	-0.11672	60.275	-0.03057	130.275	-0.09403	160.275	-0.46072	190.275	-0.02254
				0.276	0.02455	30.276	-0.10437	60.276	-0.04292	130.276	-0.09372	160.276	-0.44544	190.276	-0.01359
				0.277	0.02285	30.277	-0.09449	60.277	-0.04817	130.277	-0.07535	160.277	-0.43725	190.277	-0.00463
				0.278	0.01698	30.278	-0.08801	60.278	-0.05651	130.278	-0.06438	160.278	-0.43169	190.278	0.0034
				0.279	0.0122	30.279	-0.08523	60.279	-0.06083	130.279	-0.06701	160.279	-0.42274	190.279	0.00957
				0.28	0.00525	30.28	-0.08399	60.28	-0.05558	130.28	-0.05635	160.28	-0.41301	190.28	0.0142
				0.281	-0.00247	30.281	-0.0877	60.281	-0.04786	130.281	-0.04956	160.281	-0.40082	190.281	0.01884
				0.282	-0.01034	30.282	-0.0948	60.282	-0.03273	130.282	-0.05713	160.282	-0.38599	190.282	0.021
				0.283	-0.01791	30.283	-0.10283	60.283	-0.01606	130.283	-0.06655	160.283	-0.37472	190.283	0.0176
				0.284	-0.02316	30.284	-0.11858	60.284	0.00124	130.284	-0.06516	160.284	-0.36252	190.284	0.01266
				0.285	-0.0281	30.285	-0.13186	60.285	0.01575	130.285	-0.07689	160.285	-0.36453	190.285	0.00648
				0.286	-0.03057	30.286	-0.14328	60.286	0.04045	130.286	-0.08739	160.286	-0.39109	190.286	0.000308794
				0.287	-0.02733	30.287	-0.15285	60.287	0.05219	130.287	-0.08785	160.287	-0.35944	190.287	-0.0071
				0.288	-0.02192	30.288	-0.16243	60.288	0.05867	130.288	-0.0931	160.288	-0.34075	190.288	-0.01451
				0.289	-0.01637	30.289	-0.172	60.289	0.06114	130.289	-0.1002	160.289	-0.33226	190.289	-0.02069
				0.29	-0.00757	30.29	-0.17416	60.29	0.05805	130.29	-0.09542	160.29	-0.32377	190.29	-0.02439
				0.291	0.000771986	30.291	-0.17323	60.291	0.04725	130.291	-0.10237	160.291	-0.31621	190.291	-0.02594
				0.292	0.01034	30.292	-0.16829	60.292	0.04138	130.292	-0.09218	160.292	-0.31929	190.292	-0.0281
				0.293	0.0176	30.293	-0.16273	60.293	0.02872	130.293	-0.08029	160.293	-0.3196	190.293	-0.0247
				0.294	0.02053	30.294	-0.1581	60.294	0.01019	130.294	-0.07349	160.294	-0.31466	190.294	-0.01513
				0.295	0.02131	30.295	-0.15069	60.295	-0.00154	130.295	-0.0667	160.295	-0.31327	190.295	-0.00679
				0.296	0.02254	30.296	-0.13958	60.296	-0.01204	130.296	-0.06191	160.296	-0.31034	190.296	0.000617589
				0.297	0.02053	30.297	-0.12167	60.297	-0.02717	130.297	-0.0528	160.297	-0.30988	190.297	0.00741
				0.298	0.01467	30.298	-0.14081	60.298	-0.0386	130.298	-0.04647	160.298	-0.30463	190.298	0.0176
				0.299	0.01112	30.299	-0.21523	60.299	-0.04632	130.299	-0.05018	160.299	-0.29799	190.299	0.02841
				0.3	0.00247	30.3	-0.30694	60.3	-0.04323	130.3	-0.04586	160.3	-0.29598	190.3	0.03458
				0.301	-0.00664	30.301	-0.38846	60.301	-0.02687	130.301	-0.04323	160.301	-0.31806	190.301	0.03953
				0.302	-0.0159	30.302	-0.4215	60.302	-0.01915	130.302	-0.04632	160.302	-0.30602	190.302	0.04076
				0.303	-0.02146	30.303	-0.39742	60.303	-0.00309	130.303	-0.06207	160.303	-0.30216	190.303	0.04107
				0.304	-0.02594	30.304	-0.3054	60.304	0.01235	130.304	-0.06685	160.304	-0.30756	190.304	0.03366
				0.305	-0.03103	30.305	-0.2702	60.305	0.02995	130.305	-0.07689	160.305	-0.34724	190.305	0.02872
				0.306	-0.03381	30.306	-0.26989	60.306	0.04632	130.306	-0.09048	160.306	-0.3284	190.306	0.02254
				0.307	-0.03073	30.307	-0.26155	60.307	0.05404	130.307	-0.09619	160.307	-0.30725	190.307	0.0139
				0.308	-0.02687	30.308	-0.2668	60.308	0.05991	130.308	-0.10885	160.308	-0.29073	190.308	0.00463
				0.309	-0.02023	30.309	-0.26309	60.309	0.06083	130.309	-0.1087	160.309	-0.27637	190.309	-0.00587
				0.31	-0.01065	30.31	-0.26	60.31	0.05744	130.31	-0.10993	160.31	-0.27066	190.31	-0.0139
				0.311	-0.00185	30.311	-0.26124	60.311	0.05095	130.311	-0.11101	160.311	-0.27143	190.311	-0.02223
				0.312	0.00664	30.312	-0.25692	60.312	0.04292	130.312	-0.09974	160.312	-0.27158	190.312	-0.02625
				0.313	0.01235	30.313	-0.25445	60.313	0.02223	130.313	-0.09727	160.313	-0.2739	190.313	-0.02409
				0.314	0.01652	30.314	-0.2458	60.314	0.00803	130.314	-0.09604	160.314	-0.27792	190.314	-0.02038
				0.315	0.01853	30.315	-0.22943	60.315	-0.00741	130.315	-0.09001	160.315	-0.27776	190.315	-0.01328
				0.316	0.01868	30.316	-0.21399	60.316	-0.02378	130.316	-0.08075	160.316	-0.27761	190.316	-0.00463
				0.317	0.01513	30.317	-0.20411	60.317	-0.03366	130.317	-0.07689	160.317	-0.27359	190.317	0.00494
				0.318	0.01096	30.318	-0.19825	60.318	-0.0457	130.318	-0.07396	160.318	-0.28147	190.318	0.01575
				0.319	0.00571	30.319	-0.19083	60.319	-0.05095	130.319	-0.05944	160.319	-0.28069	190.319	0.02532
				0.32	-0.00139	30.32	-0.18744	60.32	-0.04817	130.32	-0.05883	160.32	-0.279	190.32	0.03119
				0.321	-0.00787	30.321	-0.19886	60.321	-0.03644	130.321	-0.06222	160.321	-0.27946	190.321	0.0386
				0.322	-0.01482	30.322	-0.22017	60.322	-0.0281	130.322	-0.07025	160.322	-0.2793	190.322	0.04354
				0.323	-0.02053	30.323	-0.22233	60.323	-0.00834	130.323	-0.0806	160.323	-0.27683	190.323	0.03953
				0.324	-0.02594	30.324	-0.23376	60.324	0.01173	130.324	-0.09712	160.324	-0.26973	190.324	0.03304
				0.325	-0.03258	30.325	-0.24827	60.325	0.02409	130.325	-0.11626	160.325	-0.26603	190.325	0.02625
				0.326	-0.03381	30.326	-0.25352	60.326	0.04014	130.326	-0.11132	160.326	-0.25815	190.326	0.01544
				0.327	-0.03181	30.327	-0.25537	60.327	0.0525	130.327	-0.11163	160.327	-0.25537	190.327	0.00494
				0.328	-0.02517	30.328	-0.24889	60.328	0.05435	130.328	-0.11549	160.328	-0.25275	190.328	-0.00494
				0.329	-0.01868	30.329	-0.24024	60.329	0.05466	130.329	-0.12305	160.329	-0.25105	190.329	-0.0139
				0.33	-0.00896	30.33	-0.22666	60.33	0.04786	130.33	-0.14374	160.33	-0.25105	190.33	-0.02162
				0.331	0.00154	30.331	-0.20689	60.331	0.03983	130.331	-0.14621	160.331	-0.25769	190.331	-0.02779
				0.332	0.01065	30.332	-0.1896	60.332	0.02903	130.332	-0.12197	160.332	-0.26618	190.332	-0.03088
				0.333	0.01729	30.333	-0.18034	60.333	0.01482	130.333	-0.10252	160.333	-0.27792	190.333	-0.0281
				0.334	0.01992	30.334	-0.17354	60.334	0.000617589	130.334	-0.09943	160.334	-0.2986	190.334	-0.021
				0.335	0.02239	30.335	-0.172	60.335	-0.01143	130.335	-0.09418	160.335	-0.31574	190.335	-0.01359
				0.336	0.02378	30.336	-0.17694	60.336	-0.02162	130.336	-0.08739	160.336	-0.35805	190.336	-0.00463
				0.337	0.02239	30.337	-0.19423	60.337	-0.0352	130.337	-0.08013	160.337	-0.42737	190.337	0.00525
				0.338	0.01575	30.338	-0.21955	60.338	-0.04755	130.338	-0.07457	160.338	-0.52788	190.338	0.0139
				0.339	0.00849	30.339	-0.25753	60.339	-0.05466	130.339	-0.07179	160.339	-0.5478	190.339	0.02223
				0.34	0.000771986	30.34	-0.29922	60.34	-0.05342	130.34	-0.06454	160.34	-0.4601	190.34	0.02903
				0.341	-0.00648	30.341	-0.34184	60.341	-0.0457	130.341	-0.05543	160.341	-0.42166	190.341	0.03489
				0.342	-0.0142	30.342	-0.39495	60.342	-0.03181	130.342	-0.06145	160.342	-0.40236	190.342	0.03767
				0.343	-0.02023	30.343	-0.45022	60.343	-0.01606	130.343	-0.07782	160.343	-0.36731	190.343	0.03397
				0.344	-0.02764	30.344	-0.50426	60.344	0	130.344	-0.08152	160.344	-0.33365	190.344	0.02687
				0.345	-0.0332	30.345	-0.54224	60.345	0.01235	130.345	-0.0877	160.345	-0.3159	190.345	0.02007
				0.346	-0.03505	30.346	-0.56911	60.346	0.02841	130.346	-0.10067	160.346	-0.30493	190.346	0.00896
				0.347	-0.03366	30.347	-0.59752	60.347	0.03613	130.347	-0.1036	160.347	-0.29845	190.347	0.000308794
				0.348	-0.0281	30.348	-0.6321	60.348	0.04076	130.348	-0.11472	160.348	-0.2986	190.348	-0.00957
				0.349	-0.02131	30.349	-0.6951	60.349	0.042	130.349	-0.11425	160.349	-0.28919	190.349	-0.01791
				0.35	-0.01189	30.35	-0.76334	60.35	0.04076	130.35	-0.10638	160.35	-0.28347	190.35	-0.02378
				0.351	-0.00201	30.351	-0.82942	60.351	0.03428	130.351	-0.10499	160.351	-0.2878	190.351	-0.02625
				0.352	0.00679	30.352	-0.89489	60.352	0.02131	130.352	-0.09604	160.352	-0.29289	190.352	-0.02872
				0.353	0.01312	30.353	-0.96066	60.353	0.00926	130.353	-0.08785	160.353	-0.29567	190.353	-0.02501
				0.354	0.01729	30.354	-1.02767	60.354	-0.000926383	130.354	-0.07751	160.354	-0.30771	190.354	-0.0176
				0.355	0.01884	30.355	-1.10548	60.355	-0.01637	130.355	-0.06932	160.355	-0.31837	190.355	-0.00957
				0.356	0.02023	30.356	-1.16663	60.356	-0.03181	130.356	-0.06778	160.356	-0.32192	190.356	-0.00124
				0.357	0.01945	30.357	-1.21943	60.357	-0.04972	130.357	-0.05898	160.357	-0.32979	190.357	0.00648
				0.358	0.01513	30.358	-1.20028	60.358	-0.06392	130.358	-0.03829	160.358	-0.32562	190.358	0.01544
				0.359	0.00926	30.359	-1.1129	60.359	-0.06948	130.359	-0.03937	160.359	-0.33489	190.359	0.02316
				0.36	0.00108	30.36	-1.02983	60.36	-0.06176	130.36	-0.04833	160.36	-0.35311	190.36	0.03026
				0.361	-0.00463	30.361	-1.00327	60.361	-0.05373	130.361	-0.03628	160.361	-0.35619	190.361	0.03489
				0.362	-0.0122	30.362	-0.97023	60.362	-0.04014	130.362	-0.03968	160.362	-0.34678	190.362	0.03675
				0.363	-0.01976	30.363	-0.92577	60.363	-0.01667	130.363	-0.0545	160.363	-0.33612	190.363	0.03366
				0.364	-0.02687	30.364	-0.86339	60.364	0.00278	130.364	-0.05666	160.364	-0.33689	190.364	0.02872
				0.365	-0.02949	30.365	-0.80595	60.365	0.01575	130.365	-0.0616	160.365	-0.33983	190.365	0.02131
				0.366	-0.03057	30.366	-0.74358	60.366	0.02779	130.366	-0.07612	160.366	-0.33952	190.366	0.01019
				0.367	-0.02733	30.367	-0.69324	60.367	0.04169	130.367	-0.07751	160.367	-0.32439	190.367	0.00185
				0.368	-0.02115	30.368	-0.65063	60.368	0.05126	130.368	-0.10113	160.368	-0.3264	190.368	-0.00772
				0.369	-0.01559	30.369	-0.62407	60.369	0.04941	130.369	-0.11796	160.369	-0.32902	190.369	-0.01637
				0.37	-0.0054	30.37	-0.58887	60.37	0.04601	130.37	-0.12305	160.37	-0.36685	190.37	-0.02131
				0.371	0.00262	30.371	-0.56633	60.371	0.03922	130.371	-0.11642	160.371	-0.4056	190.371	-0.02625
				0.372	0.01251	30.372	-0.55243	60.372	0.02841	130.372	-0.09109	160.372	-0.42722	190.372	-0.02995
				0.373	0.01899	30.373	-0.51661	60.373	0.01204	130.373	-0.07596	160.373	-0.43494	190.373	-0.02903
				0.374	0.02347	30.374	-0.47832	60.374	0.000926383	130.374	-0.06253	160.374	-0.44019	190.374	-0.02687
				0.375	0.02764	30.375	-0.44374	60.375	-0.01359	130.375	-0.04879	160.375	-0.43911	190.375	-0.01822
				0.376	0.02903	30.376	-0.4073	60.376	-0.02594	130.376	-0.0474	160.376	-0.44605	190.376	-0.01081
				0.377	0.02717	30.377	-0.39248	60.377	-0.04076	130.377	-0.03644	160.377	-0.43972	190.377	-0.00463
				0.378	0.01992	30.378	-0.37858	60.378	-0.05311	130.378	-0.03443	160.378	-0.46597	190.378	0.00216
				0.379	0.01621	30.379	-0.36994	60.379	-0.06207	130.379	-0.0264	160.379	-0.47508	190.379	0.00988
				0.38	0.00896	30.38	-0.37117	60.38	-0.05929	130.38	-0.03366	160.38	-0.46844	190.38	0.01451
				0.381	0.000926383	30.381	-0.36994	60.381	-0.04755	130.381	-0.01961	160.381	-0.46396	190.381	0.01915
				0.382	-0.00741	30.382	-0.37642	60.382	-0.03551	130.382	-0.01791	160.382	-0.47184	190.382	0.02162
				0.383	-0.01312	30.383	-0.38229	60.383	-0.01791	130.383	-0.03242	160.383	-0.47153	190.383	0.02038
				0.384	-0.0193	30.384	-0.37796	60.384	-0.00154	130.384	-0.04107	160.384	-0.48018	190.384	0.01606
				0.385	-0.02517	30.385	-0.3792	60.385	0.01513	130.385	-0.03798	160.385	-0.48527	190.385	0.01112
				0.386	-0.02748	30.386	-0.38383	60.386	0.02934	130.386	-0.05157	160.386	-0.50071	190.386	0.00432
				0.387	-0.02424	30.387	-0.39124	60.387	0.03489	130.387	-0.06763	160.387	-0.5356	190.387	-0.00401
				0.388	-0.01961	30.388	-0.4215	60.388	0.04076	130.388	-0.06531	160.388	-0.59011	190.388	-0.01204
				0.389	-0.01235	30.389	-0.432	60.389	0.04663	130.389	-0.05836	160.389	-0.67163	190.389	-0.0176
				0.39	-0.00355	30.39	-0.43571	60.39	0.04725	130.39	-0.06871	160.39	-0.74929	190.39	-0.021
				0.391	0.00417	30.391	-0.43849	60.391	0.03767	130.391	-0.07241	160.391	-0.7621	190.391	-0.0247
				0.392	0.01251	30.392	-0.43324	60.392	0.0281	130.392	-0.05759	160.392	-0.73261	190.392	-0.0281
				0.393	0.02053	30.393	-0.43139	60.393	0.01482	130.393	-0.04941	160.393	-0.64523	190.393	-0.0247
				0.394	0.02362	30.394	-0.41193	60.394	-0.00185	130.394	-0.05018	160.394	-0.57822	190.394	-0.01915
				0.395	0.02594	30.395	-0.39433	60.395	-0.01637	130.395	-0.03968	160.395	-0.55135	190.395	-0.0142
				0.396	0.02733	30.396	-0.38136	60.396	-0.0281	130.396	-0.02023	160.396	-0.52912	190.396	-0.00772
				0.397	0.02578	30.397	-0.38723	60.397	-0.04323	130.397	-0.0193	160.397	-0.51646	190.397	-0.00154
				0.398	0.02038	30.398	-0.39063	60.398	-0.05713	130.398	-0.01297	160.398	-0.49948	190.398	0.00834
				0.399	0.01529	30.399	-0.37858	60.399	-0.06392	130.399	-0.00247	160.399	-0.48743	190.399	0.01575
				0.4	0.00849	30.4	-0.3758	60.4	-0.06176	130.4	-0.00293	160.4	-0.49592	190.4	0.021
				0.401	0.0017	30.401	-0.37982	60.401	-0.0528	130.401	-0.00942	160.401	-0.49515	190.401	0.02409
				0.402	-0.00633	30.402	-0.39032	60.402	-0.03891	130.402	-0.02223	160.402	-0.48311	190.402	0.02532
				0.403	-0.01081	30.403	-0.40112	60.403	-0.0247	130.403	-0.0281	160.403	-0.45223	190.403	0.02563
				0.404	-0.01915	30.404	-0.41533	60.404	-0.00896	130.404	-0.03134	160.404	-0.44204	190.404	0.02007
				0.405	-0.02625	30.405	-0.42984	60.405	0.00525	130.405	-0.03659	160.405	-0.43355	190.405	0.01482
				0.406	-0.02764	30.406	-0.44466	60.406	0.02285	130.406	-0.04802	160.406	-0.42536	190.406	0.00834
				0.407	-0.02455	30.407	-0.45702	60.407	0.02903	130.407	-0.0525	160.407	-0.42073	190.407	0.00154
				0.408	-0.02007	30.408	-0.46782	60.408	0.03829	130.408	-0.05296	160.408	-0.40591	190.408	-0.00525
				0.409	-0.0159	30.409	-0.47554	60.409	0.04261	130.409	-0.05744	160.409	-0.40112	190.409	-0.01235
				0.41	-0.00556	30.41	-0.48481	60.41	0.04292	130.41	-0.05774	160.41	-0.40097	190.41	-0.01575
				0.411	0.0034	30.411	-0.48048	60.411	0.02995	130.411	-0.05651	160.411	-0.39649	190.411	-0.01976
				0.412	0.01173	30.412	-0.47184	60.412	0.02162	130.412	-0.04539	160.412	-0.4002	190.412	-0.021
				0.413	0.01791	30.413	-0.46412	60.413	0.00648	130.413	-0.04478	160.413	-0.39356	190.413	-0.0176
				0.414	0.02053	30.414	-0.45269	60.414	-0.00803	130.414	-0.02578	160.414	-0.39186	190.414	-0.01235
				0.415	0.02254	30.415	-0.43787	60.415	-0.02378	130.415	-0.0159	160.415	-0.3914	190.415	-0.00741
				0.416	0.02316	30.416	-0.42305	60.416	-0.03706	130.416	-0.02146	160.416	-0.4019	190.416	-0.000926383
				0.417	0.02084	30.417	-0.41101	60.417	-0.0491	130.417	-0.00957	160.417	-0.40498	190.417	0.00648
				0.418	0.01606	30.418	-0.40267	60.418	-0.06114	130.418	-0.00124	160.418	-0.40992	190.418	0.01482
				0.419	0.01143	30.419	-0.39834	60.419	-0.06948	130.419	-0.00293	160.419	-0.41564	190.419	0.02316
				0.42	0.00201	30.42	-0.39958	60.42	-0.06392	130.42	-0.00201	160.42	-0.40792	190.42	0.02841
				0.421	-0.00556	30.421	-0.39896	60.421	-0.0525	130.421	0.00154	160.421	-0.40699	190.421	0.03273
				0.422	-0.01189	30.422	-0.39989	60.422	-0.04539	130.422	-0.0017	160.422	-0.39804	190.422	0.0352
				0.423	-0.02023	30.423	-0.40267	60.423	-0.02995	130.423	-0.00911	160.423	-0.38785	190.423	0.0352
				0.424	-0.02733	30.424	-0.40483	60.424	-0.00896	130.424	-0.02023	160.424	-0.37889	190.424	0.02903
				0.425	-0.03119	30.425	-0.40884	60.425	0.00834	130.425	-0.02393	160.425	-0.37457	190.425	0.02069
				0.426	-0.03366	30.426	-0.41286	60.426	0.02131	130.426	-0.02949	160.426	-0.36361	190.426	0.01359
				0.427	-0.03304	30.427	-0.4178	60.427	0.03335	130.427	-0.04215	160.427	-0.35342	190.427	0.00618
				0.428	-0.02841	30.428	-0.4249	60.428	0.04076	130.428	-0.04632	160.428	-0.35712	190.428	-0.00185
				0.429	-0.02208	30.429	-0.42953	60.429	0.04817	130.429	-0.04339	160.429	-0.35496	190.429	-0.00926
				0.43	-0.01343	30.43	-0.42799	60.43	0.04539	130.43	-0.03798	160.43	-0.33504	190.43	-0.01513
				0.431	-0.00648	30.431	-0.4354	60.431	0.0352	130.431	-0.04709	160.431	-0.33489	190.431	-0.01945
				0.432	0.00309	30.432	-0.42583	60.432	0.02779	130.432	-0.0491	160.432	-0.33041	190.432	-0.021
				0.433	0.01127	30.433	-0.41378	60.433	0.0142	130.433	-0.03582	160.433	-0.33365	190.433	-0.02038
				0.434	0.01559	30.434	-0.39557	60.434	0.00124	130.434	-0.03582	160.434	-0.33303	190.434	-0.01637
				0.435	0.01698	30.435	-0.37951	60.435	-0.01575	130.435	-0.02362	160.435	-0.32578	190.435	-0.01297
				0.436	0.0176	30.436	-0.35728	60.436	-0.02964	130.436	-0.0105	160.436	-0.32331	190.436	-0.00679
				0.437	0.01467	30.437	-0.33998	60.437	-0.04447	130.437	-0.00664	160.437	-0.32779	190.437	0
				0.438	0.00988	30.438	-0.3301	60.438	-0.0525	130.438	0.00525	160.438	-0.32331	190.438	0.00772
				0.439	0.00324	30.439	-0.32732	60.439	-0.05929	130.439	0.00108	160.439	-0.3213	190.439	0.01575
				0.44	-0.0051	30.44	-0.32454	60.44	-0.05991	130.44	0.00571	160.44	-0.31173	190.44	0.02069
				0.441	-0.01359	30.441	-0.32578	60.441	-0.05188	130.441	0.0051	160.441	-0.30694	190.441	0.02501
				0.442	-0.02007	30.442	-0.33195	60.442	-0.04169	130.442	0.000308794	160.442	-0.29814	190.442	0.02748
				0.443	-0.02687	30.443	-0.33813	60.443	-0.02563	130.443	0.000154397	160.443	-0.28471	190.443	0.02501
				0.444	-0.03428	30.444	-0.34647	60.444	-0.00494	130.444	-0.01004	160.444	-0.28131	190.444	0.02007
				0.445	-0.0386	30.445	-0.35758	60.445	0.00834	130.445	-0.02162	160.445	-0.27977	190.445	0.0142
				0.446	-0.04153	30.446	-0.36777	60.446	0.01976	130.446	-0.04014	160.446	-0.26325	190.446	0.00556
				0.447	-0.04014	30.447	-0.3758	60.447	0.03798	130.447	-0.03752	160.447	-0.2475	190.447	-0.00124
				0.448	-0.03381	30.448	-0.38568	60.448	0.04725	130.448	-0.04246	160.448	-0.2509	190.448	-0.00648
				0.449	-0.02764	30.449	-0.39279	60.449	0.05219	130.449	-0.05049	160.449	-0.25367	190.449	-0.0139
				0.45	-0.01806	30.45	-0.39402	60.45	0.05126	130.45	-0.05172	160.45	-0.23715	190.45	-0.02038
				0.451	-0.00942	30.451	-0.38661	60.451	0.04354	130.451	-0.03412	160.451	-0.23715	190.451	-0.02563
				0.452	-0.000308794	30.452	-0.37549	60.452	0.03088	130.452	-0.03752	160.452	-0.23777	190.452	-0.02687
				0.453	0.0071	30.453	-0.36561	60.453	0.01822	130.453	-0.03412	160.453	-0.23499	190.453	-0.02409
				0.454	0.01189	30.454	-0.34739	60.454	0.00154	130.454	-0.02918	160.454	-0.237	190.454	-0.01853
				0.455	0.01575	30.455	-0.32917	60.455	-0.01235	130.455	-0.01482	160.455	-0.23623	190.455	-0.01297
				0.456	0.01806	30.456	-0.31065	60.456	-0.02563	130.456	-0.00911	160.456	-0.23484	190.456	-0.00556
				0.457	0.01667	30.457	-0.29552	60.457	-0.03644	130.457	-0.00232	160.457	-0.23669	190.457	0.00247
				0.458	0.01004	30.458	-0.2878	60.458	-0.05033	130.458	0.00108	160.458	-0.23407	190.458	0.01019
				0.459	0.0071	30.459	-0.28193	60.459	-0.05497	130.459	0.00371	160.459	-0.23561	190.459	0.01853
				0.46	-0.000617589	30.46	-0.27575	60.46	-0.05342	130.46	0.00726	160.46	-0.23854	190.46	0.02409
				0.461	-0.00803	30.461	-0.28131	60.461	-0.04261	130.461	0.00896	160.461	-0.22604	190.461	0.02995
				0.462	-0.01621	30.462	-0.29027	60.462	-0.03057	130.462	-0.0088	160.462	-0.22017	190.462	0.03242
				0.463	-0.02285	30.463	-0.29953	60.463	-0.01698	130.463	-0.0051	160.463	-0.20643	190.463	0.02934
				0.464	-0.02949	30.464	-0.31312	60.464	0.000617589	130.464	-0.01127	160.464	-0.2035	190.464	0.02439
				0.465	-0.03675	30.465	-0.32331	60.465	0.01482	130.465	-0.02764	160.465	-0.20272	190.465	0.0176
				0.466	-0.03875	30.466	-0.33782	60.466	0.03211	130.466	-0.03088	160.466	-0.19222	190.466	0.00988
				0.467	-0.03628	30.467	-0.34925	60.467	0.04292	130.467	-0.03953	160.467	-0.18929	190.467	0.00278
				0.468	-0.03057	30.468	-0.36067	60.468	0.05188	130.468	-0.04725	160.468	-0.18018	190.468	-0.00494
				0.469	-0.02532	30.469	-0.36932	60.469	0.05373	130.469	-0.04616	160.469	-0.1737	190.469	-0.01297
				0.47	-0.01714	30.47	-0.37024	60.47	0.05805	130.47	-0.04292	160.47	-0.16613	190.47	-0.01945
				0.471	-0.00849	30.471	-0.36623	60.471	0.05157	130.471	-0.04616	160.471	-0.16891	190.471	-0.02254
				0.472	0.00247	30.472	-0.35604	60.472	0.03613	130.472	-0.03582	160.472	-0.16536	190.472	-0.02501
				0.473	0.0105	30.473	-0.34214	60.473	0.02347	130.473	-0.03474	160.473	-0.16443	190.473	-0.02316
				0.474	0.01266	30.474	-0.32207	60.474	0.00772	130.474	-0.02949	160.474	-0.16212	190.474	-0.01976
				0.475	0.0142	30.475	-0.30602	60.475	-0.00741	130.475	-0.01343	160.475	-0.17123	190.475	-0.01513
				0.476	0.01606	30.476	-0.28687	60.476	-0.0247	130.476	-0.00216	160.476	-0.18265	190.476	-0.00741
				0.477	0.01235	30.477	-0.27483	60.477	-0.02872	130.477	-0.00124	160.477	-0.16629	190.477	0.000308794
				0.478	0.0071	30.478	-0.2668	60.478	-0.03983	130.478	0.0071	160.478	-0.16366	190.478	0.00834
				0.479	0.00201	30.479	-0.26772	60.479	-0.04601	130.479	0.01405	160.479	-0.16397	190.479	0.0176
				0.48	-0.00587	30.48	-0.26618	60.48	-0.04354	130.48	0.00865	160.48	-0.16351	190.48	0.02223
				0.481	-0.01529	30.481	-0.26772	60.481	-0.03428	130.481	0.00602	160.481	-0.14127	190.481	0.02779
				0.482	-0.0247	30.482	-0.2773	60.482	-0.02254	130.482	0.00479	160.482	-0.14621	190.482	0.03088
				0.483	-0.03335	30.483	-0.28965	60.483	-0.00648	130.483	-0.0051	160.483	-0.14544	190.483	0.02872
				0.484	-0.03983	30.484	-0.30725	60.484	0.00926	130.484	-0.00988	160.484	-0.14838	190.484	0.02285
				0.485	-0.04354	30.485	-0.32176	60.485	0.0281	130.485	-0.021	160.485	-0.13386	190.485	0.01729
				0.486	-0.04709	30.486	-0.33226	60.486	0.04755	130.486	-0.02671	160.486	-0.12985	190.486	0.01019
				0.487	-0.04555	30.487	-0.34214	60.487	0.05589	130.487	-0.03242	160.487	-0.12167	190.487	0.00247
				0.488	-0.03844	30.488	-0.35264	60.488	0.06052	130.488	-0.03706	160.488	-0.13294	190.488	-0.00556
				0.489	-0.03335	30.489	-0.35758	60.489	0.06701	130.489	-0.04369	160.489	-0.12722	190.489	-0.01297
				0.49	-0.02455	30.49	-0.36036	60.49	0.0667	130.49	-0.04138	160.49	-0.1229	190.49	-0.01822
				0.491	-0.01853	30.491	-0.34894	60.491	0.05651	130.491	-0.04416	160.491	-0.11919	190.491	-0.02254
				0.492	-0.00834	30.492	-0.33381	60.492	0.05095	130.492	-0.03829	160.492	-0.11811	190.492	-0.02687
				0.493	-0.00262	30.493	-0.32053	60.493	0.0386	130.493	-0.02903	160.493	-0.12043	190.493	-0.02563
				0.494	0.000926383	30.494	-0.30262	60.494	0.01915	130.494	-0.02316	160.494	-0.12182	190.494	-0.021
				0.495	0.00309	30.495	-0.28347	60.495	0.00679	130.495	-0.01822	160.495	-0.12244	190.495	-0.01544
				0.496	0.00494	30.496	-0.26248	60.496	-0.00309	130.496	-0.01173	160.496	-0.13664	190.496	-0.00741
				0.497	0.00201	30.497	-0.24858	60.497	-0.0139	130.497	-0.0034	160.497	-0.14096	190.497	0.000617589
				0.498	-0.00417	30.498	-0.23561	60.498	-0.0247	130.498	0.00957	160.498	-0.13324	190.498	0.00772
				0.499	-0.01081	30.499	-0.22727	60.499	-0.03335	130.499	0.00556	160.499	-0.12877	190.499	0.01544
				0.5	-0.02084	30.5	-0.22141	60.5	-0.03181	130.5	0.00525	160.5	-0.12877	190.5	0.02285
				0.501	-0.03119	30.501	-0.22264	60.501	-0.01822	130.501	0.0034	160.501	-0.1371	190.501	0.02748
				0.502	-0.04122	30.502	-0.22789	60.502	-0.00988	130.502	0.0054	160.502	-0.13108	190.502	0.02872
				0.503	-0.05002	30.503	-0.23252	60.503	0.0034	130.503	0.00154	160.503	-0.12753	190.503	0.02872
				0.504	-0.05713	30.504	-0.24117	60.504	0.02007	130.504	-0.00664	160.504	-0.11441	190.504	0.02439
				0.505	-0.06423	30.505	-0.25198	60.505	0.03953	130.505	-0.01251	160.505	-0.12522	190.505	0.01822
				0.506	-0.0684	30.506	-0.2634	60.506	0.05867	130.506	-0.02409	160.506	-0.11765	190.506	0.00926
				0.507	-0.06701	30.507	-0.2739	60.507	0.06577	130.507	-0.0335	160.507	-0.11101	190.507	0.00154
				0.508	-0.06315	30.508	-0.28224	60.508	0.06577	130.508	-0.03458	160.508	-0.09418	190.508	-0.00463
				0.509	-0.05867	30.509	-0.28718	60.509	0.07102	130.509	-0.0386	160.509	-0.08476	190.509	-0.01081
				0.51	-0.05033	30.51	-0.28996	60.51	0.06948	130.51	-0.04215	160.51	-0.086	190.51	-0.01544
				0.511	-0.04184	30.511	-0.28378	60.511	0.06577	130.511	-0.04678	160.511	-0.0897	190.511	-0.01853
				0.512	-0.0352	30.512	-0.26958	60.512	0.05929	130.512	-0.04972	160.512	-0.08322	190.512	-0.02162
				0.513	-0.03057	30.513	-0.25692	60.513	0.03922	130.513	-0.03412	160.513	-0.08446	190.513	-0.02038
				0.514	-0.02702	30.514	-0.23746	60.514	0.02316	130.514	-0.02532	160.514	-0.09619	190.514	-0.01637
				0.515	-0.02671	30.515	-0.21955	60.515	0.01112	130.515	-0.00618	160.515	-0.11642	190.515	-0.01112
				0.516	-0.0247	30.516	-0.19763	60.516	-0.00278	130.516	-0.01143	160.516	-0.10916	190.516	-0.00309
				0.517	-0.02687	30.517	-0.18497	60.517	-0.02254	130.517	0.00201	160.517	-0.09881	190.517	0.00401
				0.518	-0.0332	30.518	-0.17416	60.518	-0.03088	130.518	0.01143	160.518	-0.10082	190.518	0.01266
				0.519	-0.03875	30.519	-0.16891	60.519	-0.0352	130.519	0.01667	160.519	-0.09341	190.519	0.021
				0.52	-0.04894	30.52	-0.16366	60.52	-0.0386	130.52	0.01683	160.52	-0.09372	190.52	0.02748
				0.521	-0.05774	30.521	-0.16582	60.521	-0.02532	130.521	0.0105	160.521	-0.09156	190.521	0.03304
				0.522	-0.06979	30.522	-0.16922	60.522	-0.01606	130.522	0.01359	160.522	-0.0806	190.522	0.03613
				0.523	-0.07674	30.523	-0.1754	60.523	-0.0071	130.523	0.00417	160.523	-0.08816	190.523	0.03242
				0.524	-0.08446	30.524	-0.18559	60.524	0.0139	130.524	-0.00386	160.524	-0.08492	190.524	0.02625
				0.525	-0.09094	30.525	-0.19732	60.525	0.03458	130.525	-0.01667	160.525	-0.07797	190.525	0.02069
				0.526	-0.09712	30.526	-0.20998	60.526	0.05373	130.526	-0.01806	160.526	-0.06701	190.526	0.01173
				0.527	-0.09727	30.527	-0.21986	60.527	0.06454	130.527	-0.02671	160.527	-0.06917	190.527	0.0034
				0.528	-0.09356	30.528	-0.22666	60.528	0.07133	130.528	-0.03428	160.528	-0.06747	190.528	-0.00494
				0.529	-0.0914	30.529	-0.23499	60.529	0.07504	130.529	-0.03165	160.529	-0.0525	190.529	-0.01266
				0.53	-0.08584	30.53	-0.23685	60.53	0.07442	130.53	-0.03412	160.53	-0.05049	190.53	-0.01976
				0.531	-0.08121	30.531	-0.22913	60.531	0.06608	130.531	-0.03335	160.531	-0.06114	190.531	-0.0247
				0.532	-0.07226	30.532	-0.21708	60.532	0.05682	130.532	-0.03412	160.532	-0.06577	190.532	-0.02903
				0.533	-0.06871	30.533	-0.20566	60.533	0.04045	130.533	-0.02223	160.533	-0.06392	190.533	-0.02779
				0.534	-0.06747	30.534	-0.18528	60.534	0.02409	130.534	-0.02285	160.534	-0.06824	190.534	-0.02285
				0.535	-0.06793	30.535	-0.16922	60.535	0.00957	130.535	-0.00757	160.535	-0.07303	190.535	-0.01606
				0.536	-0.06624	30.536	-0.15409	60.536	0	130.536	0.000926383	160.536	-0.07735	190.536	-0.00896
				0.537	-0.07164	30.537	-0.13958	60.537	-0.01328	130.537	0.0034	160.537	-0.06979	190.537	-0.000926383
				0.538	-0.07967	30.538	-0.12938	60.538	-0.0247	130.538	0.01004	160.538	-0.07565	190.538	0.00772
				0.539	-0.08723	30.539	-0.12043	60.539	-0.02934	130.539	0.02038	160.539	-0.08168	190.539	0.01575
				0.54	-0.0982	30.54	-0.11178	60.54	-0.02439	130.54	0.02316	160.54	-0.08507	190.54	0.02316
				0.541	-0.10839	30.541	-0.11024	60.541	-0.02192	130.541	0.01173	160.541	-0.07782	190.541	0.02903
				0.542	-0.11997	30.542	-0.11611	60.542	-0.00896	130.542	0.00849	160.542	-0.06979	190.542	0.02995
				0.543	-0.12676	30.543	-0.12444	60.543	0.00957	130.543	0.00726	160.543	-0.0701	190.543	0.02964
				0.544	-0.13633	30.544	-0.13247	60.544	0.0281	130.544	-0.00417	160.544	-0.06284	190.544	0.02563
				0.545	-0.1422	30.545	-0.14328	60.545	0.04261	130.545	-0.00633	160.545	-0.05589	190.545	0.01822
				0.546	-0.14915	30.546	-0.15224	60.546	0.05805	130.546	-0.01529	160.546	-0.04833	190.546	0.01204
				0.547	-0.16227	30.547	-0.15872	60.547	0.0701	130.547	-0.02609	160.547	-0.03505	190.547	0.00401
				0.548	-0.15532	30.548	-0.16768	60.548	0.07473	130.548	-0.03165	160.548	-0.04092	190.548	-0.00309
				0.549	-0.14977	30.549	-0.17385	60.549	0.07689	130.549	-0.03057	160.549	-0.03258	190.549	-0.00957
				0.55	-0.13695	30.55	-0.17509	60.55	0.07411	130.55	-0.03289	160.55	-0.03181	190.55	-0.01451
				0.551	-0.1283	30.551	-0.17416	60.551	0.0667	130.551	-0.04153	160.551	-0.02964	190.551	-0.01884
				0.552	-0.11827	30.552	-0.16737	60.552	0.05744	130.552	-0.03721	160.552	-0.03474	190.552	-0.02285
				0.553	-0.10761	30.553	-0.15996	60.553	0.04601	130.553	-0.02239	160.553	-0.02764	190.553	-0.02285
				0.554	-0.10082	30.554	-0.1476	60.554	0.02841	130.554	-0.02316	160.554	-0.03736	190.554	-0.01667
				0.555	-0.09758	30.555	-0.13	60.555	0.01328	130.555	-0.01776	160.555	-0.04215	190.555	-0.0105
				0.556	-0.09526	30.556	-0.1124	60.556	0.00124	130.556	-0.00108	160.556	-0.04122	190.556	-0.00247
				0.557	-0.09727	30.557	-0.10005	60.557	-0.01019	130.557	0.00664	160.557	-0.0545	190.557	0.0034
				0.558	-0.10329	30.558	-0.09356	60.558	-0.01884	130.558	0.00463	160.558	-0.05512	190.558	0.01081
				0.559	-0.10715	30.559	-0.09048	60.559	-0.02594	130.559	0.01482	160.559	-0.05481	190.559	0.02069
				0.56	-0.11611	30.56	-0.08893	60.56	-0.02347	130.56	0.0176	160.56	-0.06994	190.56	0.02656
				0.561	-0.1212	30.561	-0.09418	60.561	-0.01575	130.561	0.01575	160.561	-0.05651	190.561	0.03273
				0.562	-0.12892	30.562	-0.10499	60.562	-0.00556	130.562	0.00772	160.562	-0.05697	190.562	0.03366
				0.563	-0.1334	30.563	-0.12753	60.563	0.00679	130.563	0.00386	160.563	-0.05296	190.563	0.03242
				0.564	-0.13865	30.564	-0.16428	60.564	0.0247	130.564	0.00232	160.564	-0.05327	190.564	0.02656
				0.565	-0.13819	30.565	-0.20689	60.565	0.04817	130.565	-0.01297	160.565	-0.04076	190.565	0.02316
				0.566	-0.13294	30.566	-0.26525	60.566	0.06546	130.566	-0.01791	160.566	-0.04601	190.566	0.01235
				0.567	-0.12213	30.567	-0.33844	60.567	0.07133	130.567	-0.01791	160.567	-0.03304	190.567	0.00185
				0.568	-0.109	30.568	-0.35666	60.568	0.07782	130.568	-0.0264	160.568	-0.02347	190.568	-0.00525
				0.569	-0.09804	30.569	-0.36376	60.569	0.0809	130.569	-0.03628	160.569	-0.01884	190.569	-0.01266
				0.57	-0.08554	30.57	-0.34523	60.57	0.07936	130.57	-0.03474	160.57	-0.02594	190.57	-0.01822
				0.571	-0.07396	30.571	-0.30015	60.571	0.07442	130.571	-0.0315	160.571	-0.02316	190.571	-0.02409
				0.572	-0.06222	30.572	-0.25846	60.572	0.06485	130.572	-0.02393	160.572	-0.02872	190.572	-0.02779
				0.573	-0.05342	30.573	-0.22388	60.573	0.05497	130.573	-0.02007	160.573	-0.03335	190.573	-0.02656
				0.574	-0.04555	30.574	-0.18497	60.574	0.03953	130.574	-0.0139	160.574	-0.04755	190.574	-0.02162
				0.575	-0.03875	30.575	-0.15285	60.575	0.02069	130.575	-0.01065	160.575	-0.04786	190.575	-0.01575
				0.576	-0.03613	30.576	-0.12691	60.576	0.00772	130.576	-0.000926383	160.576	-0.04369	190.576	-0.0071
				0.577	-0.03752	30.577	-0.10128	60.577	-0.00401	130.577	0.0088	160.577	-0.05774	190.577	0.00124
				0.578	-0.03983	30.578	-0.08523	60.578	-0.01451	130.578	0.0176	160.578	-0.05682	190.578	0.01112
				0.579	-0.04122	30.579	-0.06886	60.579	-0.02285	130.579	0.01297	160.579	-0.05388	190.579	0.02162
				0.58	-0.0457	30.58	-0.05898	60.58	-0.01976	130.58	0.0159	160.58	-0.04339	190.58	0.03057
				0.581	-0.0508	30.581	-0.05342	60.581	-0.01266	130.581	0.01806	160.581	-0.04709	190.581	0.03428
				0.582	-0.05635	30.582	-0.05682	60.582	-0.00618	130.582	0.01343	160.582	-0.05126	190.582	0.03891
				0.583	-0.05774	30.583	-0.05589	60.583	0.00679	130.583	0.0034	160.583	-0.04447	190.583	0.04014
				0.584	-0.05991	30.584	-0.06176	60.584	0.02841	130.584	-0.00494	160.584	-0.02254	190.584	0.03428
				0.585	-0.06068	30.585	-0.06701	60.585	0.04879	130.585	-0.0088	160.585	-0.02656	190.585	0.02717
				0.586	-0.05558	30.586	-0.07596	60.586	0.0633	130.586	-0.01992	160.586	-0.02856	190.586	0.01822
				0.587	-0.04416	30.587	-0.08461	60.587	0.07288	130.587	-0.02023	160.587	-0.02594	190.587	0.00988
				0.588	-0.02578	30.588	-0.09017	60.588	0.07874	130.588	-0.03011	160.588	-0.01467	190.588	-0.000617589
				0.589	-0.00278	30.589	-0.09356	60.589	0.08245	130.589	-0.02949	160.589	-0.02131	190.589	-0.00896
				0.59	0.02671	30.59	-0.09789	60.59	0.07905	130.59	-0.0298	160.59	-0.01467	190.59	-0.01451
				0.591	0.06407	30.591	-0.09387	60.591	0.07288	130.591	-0.03088	160.591	-0.03011	190.591	-0.02038
				0.592	0.11765	30.592	-0.08461	60.592	0.06763	130.592	-0.02733	160.592	-0.02208	190.592	-0.02563
				0.593	0.18095	30.593	-0.07349	60.593	0.05805	130.593	-0.02131	160.593	-0.02378	190.593	-0.02532
				0.594	0.24302	30.594	-0.05558	60.594	0.03582	130.594	-0.0139	160.594	-0.02733	190.594	-0.02007
				0.595	0.29011	30.595	-0.03582	60.595	0.01853	130.595	-0.00648	160.595	-0.03875	190.595	-0.01451
				0.596	0.29984	30.596	-0.01698	60.596	0.00525	130.596	0.00232	160.596	-0.03613	190.596	-0.00679
				0.597	0.2705	30.597	-0.00154	60.597	-0.00896	130.597	0.00371	160.597	-0.03551	190.597	0.00185
				0.598	0.23669	30.598	0.00926	60.598	-0.02131	130.598	0.01328	160.598	-0.03613	190.598	0.00988
				0.599	0.22666	30.599	0.01513	60.599	-0.02656	130.599	0.02532	160.599	-0.04694	190.599	0.01945
				0.6	0.22341	30.6	0.01915	60.6	-0.02439	130.6	0.01884	160.6	-0.05064	190.6	0.02532
				0.601	0.22557	30.601	0.01976	60.601	-0.01791	130.601	0.01544	160.601	-0.05311	190.601	0.03088
				0.602	0.21863	30.602	0.01297	60.602	-0.00803	130.602	0.0139	160.602	-0.04478	190.602	0.0352
				0.603	0.21508	30.603	0.0071	60.603	0.00648	130.603	0.01065	160.603	-0.04246	190.603	0.03397
				0.604	0.20288	30.604	-0.00278	60.604	0.02409	130.604	0.00664	160.604	-0.04277	190.604	0.02903
				0.605	0.18528	30.605	-0.01297	60.605	0.04261	130.605	-0.00479	160.605	-0.03474	190.605	0.02378
				0.606	0.16999	30.606	-0.02656	60.606	0.06114	130.606	-0.01498	160.606	-0.02486	190.606	0.01451
				0.607	0.16397	30.607	-0.03675	60.607	0.07133	130.607	-0.02717	160.607	-0.02131	190.607	0.00556
				0.608	0.16474	30.608	-0.04755	60.608	0.07318	130.608	-0.01853	160.608	-0.01482	190.608	-0.00247
				0.609	0.16536	30.609	-0.05713	60.609	0.07782	130.609	-0.02856	160.609	-0.01019	190.609	-0.01143
				0.61	0.15671	30.61	-0.0596	60.61	0.07689	130.61	-0.02949	160.61	0.00973	190.61	-0.01853
				0.611	0.14807	30.611	-0.05558	60.611	0.07195	130.611	-0.02609	160.611	0.00479	190.611	-0.02563
				0.612	0.14081	30.612	-0.04663	60.612	0.06361	130.612	-0.01868	160.612	-0.00432	190.612	-0.02934
				0.613	0.13216	30.613	-0.03335	60.613	0.0491	130.613	-0.01621	160.613	-0.01529	190.613	-0.02779
				0.614	0.12954	30.614	-0.01544	60.614	0.0315	130.614	-0.01467	160.614	-0.01575	190.614	-0.02378
				0.615	0.10978	30.615	0.000308794	60.615	0.01822	130.615	0.00479	160.615	-0.03428	190.615	-0.01729
				0.616	0.10823	30.616	0.01513	60.616	0.00834	130.616	0.00865	160.616	-0.02362	190.616	-0.00896
				0.617	0.10067	30.617	0.02872	60.617	-0.00463	130.617	0.0071	160.617	-0.02162	190.617	-0.00124
				0.618	0.08909	30.618	0.03767	60.618	-0.0142	130.618	0.01637	160.618	-0.02301	190.618	0.00772
				0.619	0.08106	30.619	0.0457	60.619	-0.02316	130.619	0.02841	160.619	-0.03242	190.619	0.01637
				0.62	0.07071	30.62	0.04972	60.62	-0.02594	130.62	0.02023	160.62	-0.03644	190.62	0.02409
				0.621	0.05141	30.621	0.04447	60.621	-0.02162	130.621	0.01961	160.621	-0.02872	190.621	0.03057
				0.622	0.04045	30.622	0.03736	60.622	-0.01081	130.622	0.01884	160.622	-0.01806	190.622	0.03675
				0.623	0.02609	30.623	0.02995	60.623	-0.00154	130.623	0.01374	160.623	-0.0315	190.623	0.03582
				0.624	0.01806	30.624	0.01729	60.624	0.01667	130.624	0.00355	160.624	-0.03289	190.624	0.03057
				0.625	0.00973	30.625	0.00432	60.625	0.03644	130.625	-0.000463192	160.625	-0.01853	190.625	0.02501
				0.626	0.00633	30.626	-0.00679	60.626	0.05373	130.626	-0.01204	160.626	0.000463192	190.626	0.01482
				0.627	0.01081	30.627	-0.01637	60.627	0.06577	130.627	-0.02918	160.627	-0.00293	190.627	0.00648
				0.628	0.02254	30.628	-0.02872	60.628	0.06979	130.628	-0.02563	160.628	-0.01081	190.628	-0.00247
				0.629	0.02563	30.629	-0.03613	60.629	0.07226	130.629	-0.02609	160.629	-0.00216	190.629	-0.01019
				0.63	0.02347	30.63	-0.04354	60.63	0.07195	130.63	-0.0335	160.63	0.000926383	190.63	-0.01884
				0.631	0.03536	30.631	-0.03798	60.631	0.0633	130.631	-0.02702	160.631	-0.000926383	190.631	-0.02378
				0.632	0.04632	30.632	-0.0281	60.632	0.05219	130.632	-0.02362	160.632	-0.01328	190.632	-0.02779
				0.633	0.05466	30.633	-0.01513	60.633	0.04045	130.633	-0.02023	160.633	-0.00772	190.633	-0.0281
				0.634	0.05527	30.634	-0.00247	60.634	0.02007	130.634	-0.00757	160.634	-0.00957	190.634	-0.02501
				0.635	0.0613	30.635	0.01173	60.635	0.00618	130.635	0.00309	160.635	-0.0017	190.635	-0.01884
				0.636	0.05589	30.636	0.03088	60.636	-0.00463	130.636	-0.00293	160.636	-0.00664	190.636	-0.01081
				0.637	0.05929	30.637	0.04385	60.637	-0.01667	130.637	0.01235	160.637	-0.01992	190.637	-0.00432
				0.638	0.04771	30.638	0.05311	60.638	-0.02903	130.638	0.01451	160.638	-0.02825	190.638	0.00432
				0.639	0.04122	30.639	0.05805	60.639	-0.03891	130.639	0.01806	160.639	-0.02424	190.639	0.0139
				0.64	0.03242	30.64	0.05991	60.64	-0.04076	130.64	0.02084	160.64	-0.03073	190.64	0.021
				0.641	0.02609	30.641	0.05651	60.641	-0.0281	130.641	0.03273	160.641	-0.02439	190.641	0.02625
				0.642	0.01837	30.642	0.04817	60.642	-0.01791	130.642	0.02208	160.642	-0.02486	190.642	0.03088
				0.643	0.00865	30.643	0.0423	60.643	-0.01019	130.643	0.0142	160.643	-0.01652	190.643	0.03304
				0.644	-0.00232	30.644	0.02995	60.644	0.00896	130.644	0.01235	160.644	-0.01436	190.644	0.02934
				0.645	-0.00587	30.645	0.01853	60.645	0.03088	130.645	-0.000154397	160.645	0.00216	190.645	0.02532
				0.646	-0.00911	30.646	0.00679	60.646	0.04539	130.646	-0.00571	160.646	0.00201	190.646	0.01698
				0.647	-0.0054	30.647	-0.00309	60.647	0.05867	130.647	-0.01529	160.647	0.00787	190.647	0.00896
				0.648	-0.00185	30.648	-0.01575	60.648	0.06917	130.648	-0.02177	160.648	0.01436	190.648	0.00124
				0.649	0.00417	30.649	-0.0247	60.649	0.07071	130.649	-0.02409	160.649	0.00926	190.649	-0.00803
				0.65	0.01498	30.65	-0.03026	60.65	0.06732	130.65	-0.03536	160.65	0.01575	190.65	-0.0139
				0.651	0.0247	30.651	-0.02687	60.651	0.06454	130.651	-0.03057	160.651	0.01776	190.651	-0.01945
				0.652	0.03397	30.652	-0.01822	60.652	0.0596	130.652	-0.02548	160.652	0.0281	190.652	-0.02285
				0.653	0.03983	30.653	-0.00896	60.653	0.04539	130.653	-0.01714	160.653	0.02192	190.653	-0.02192
				0.654	0.04956	30.654	0.00525	60.654	0.0247	130.654	-0.01405	160.654	0.01853	190.654	-0.01791
				0.655	0.05373	30.655	0.01945	60.655	0.00834	130.655	-0.00664	160.655	-0.00124	190.655	-0.01266
				0.656	0.05975	30.656	0.03644	60.656	-0.00432	130.656	0.00293	160.656	-0.00432	190.656	-0.00525
				0.657	0.06485	30.657	0.0525	60.657	-0.01729	130.657	0.01204	160.657	-0.00664	190.657	0.000617589
				0.658	0.0701	30.658	0.0633	60.658	-0.03026	130.658	0.01745	160.658	-0.01112	190.658	0.00865
				0.659	0.07164	30.659	0.06793	60.659	-0.04076	130.659	0.02115	160.659	-0.01235	190.659	0.01667
				0.66	0.07365	30.66	0.06979	60.66	-0.03983	130.66	0.02023	160.66	-0.00957	190.66	0.02285
				0.661	0.08013	30.661	0.06886	60.661	-0.03088	130.661	0.01976	160.661	-0.00525	190.661	0.02903
				0.662	0.09079	30.662	0.06392	60.662	-0.0139	130.662	0.02239	160.662	-0.00911	190.662	0.03397
				0.663	0.1036	30.663	0.05558	60.663	-0.00371	130.663	0.01714	160.663	-0.00741	190.663	0.03242
				0.664	0.11611	30.664	0.04292	60.664	0.01544	130.664	-0.0017	160.664	-0.0088	190.664	0.02563
				0.665	0.13741	30.665	0.02903	60.665	0.03613	130.665	-0.00648	160.665	-0.0088	190.665	0.021
				0.666	0.16906	30.666	0.01822	60.666	0.05558	130.666	-0.00463	160.666	-0.00216	190.666	0.01328
				0.667	0.2211	30.667	0.00772	60.667	0.06608	130.667	-0.01621	160.667	0.00309	190.667	0.00648
				0.668	0.29999	30.668	-0.00247	60.668	0.07195	130.668	-0.02532	160.668	-0.00201	190.668	-0.00278
				0.669	0.38831	30.669	-0.01204	60.669	0.07874	130.669	-0.02764	160.669	0.00201	190.669	-0.01112
				0.67	0.50967	30.67	-0.01451	60.67	0.07813	130.67	-0.02285	160.67	0.00108	190.67	-0.01791
				0.671	0.69741	30.671	-0.01112	60.671	0.07288	130.671	-0.03119	160.671	-0.000926383	190.671	-0.02223
				0.672	0.88022	30.672	-0.00247	60.672	0.06454	130.672	-0.02594	160.672	-0.00386	190.672	-0.02687
				0.673	1.02628	30.673	0.00556	60.673	0.05404	130.673	-0.01837	160.673	-0.0159	190.673	-0.0247
				0.674	1.07708	30.674	0.01884	60.674	0.0352	130.674	-0.01776	160.674	-0.01343	190.674	-0.02131
				0.675	1.07105	30.675	0.03736	60.675	0.0176	130.675	-0.00803	160.675	-0.0193	190.675	-0.01544
				0.676	1.06164	30.676	0.05373	60.676	0.00124	130.676	0.0071	160.676	-0.02331	190.676	-0.00988
				0.677	1.05422	30.677	0.06485	60.677	-0.00741	130.677	0.01374	160.677	-0.03675	190.677	-0.00216
				0.678	0.95834	30.678	0.07349	60.678	-0.01637	130.678	0.01343	160.678	-0.03567	190.678	0.00494
				0.679	0.89041	30.679	0.07565	60.679	-0.0315	130.679	0.02439	160.679	-0.02439	190.679	0.01143
				0.68	0.85181	30.68	0.07936	60.68	-0.03026	130.68	0.02578	160.68	-0.0332	190.68	0.01915
				0.681	0.84085	30.681	0.07843	60.681	-0.01667	130.681	0.01822	160.681	-0.03258	190.681	0.02378
				0.682	0.84455	30.682	0.07442	60.682	-0.00648	130.682	0.01976	160.682	-0.02131	190.682	0.02687
				0.683	0.84069	30.683	0.0701	60.683	0.00463	130.683	0.01235	160.683	-0.01359	190.683	0.02285
				0.684	0.84131	30.684	0.06176	60.684	0.02687	130.684	0.00695	160.684	-0.02795	190.684	0.01915
				0.685	0.79453	30.685	0.04786	60.685	0.05095	130.685	-0.00386	160.685	-0.02872	190.685	0.01544
				0.686	0.72536	30.686	0.03335	60.686	0.06824	130.686	-0.01498	160.686	-0.01667	190.686	0.00803
				0.687	0.69139	30.687	0.02254	60.687	0.07751	130.687	-0.01637	160.687	-0.00973	190.687	0.000617589
				0.688	0.63411	30.688	0.00896	60.688	0.08152	130.688	-0.02532	160.688	-0.01112	190.688	-0.0071
				0.689	0.5847	30.689	0.00124	60.689	0.08801	130.689	-0.03042	160.689	-0.00926	190.689	-0.01544
				0.69	0.56139	30.69	-0.00432	60.69	0.08615	130.69	-0.0298	160.69	0.00618	190.69	-0.02223
				0.691	0.54857	30.691	-0.0034	60.691	0.07967	130.691	-0.03458	160.691	-0.000308794	190.691	-0.02563
				0.692	0.54193	30.692	0.00432	60.692	0.07596	130.692	-0.02687	160.692	-0.01065	190.692	-0.02903
				0.693	0.5302	30.693	0.01266	60.693	0.06824	130.693	-0.0193	160.693	-0.01359	190.693	-0.02687
				0.694	0.52557	30.694	0.02872	60.694	0.0528	130.694	-0.01065	160.694	-0.01235	190.694	-0.02192
				0.695	0.51322	30.695	0.04478	60.695	0.03953	130.695	-0.00494	160.695	-0.02131	190.695	-0.01637
				0.696	0.49917	30.696	0.06052	60.696	0.02841	130.696	0.00803	160.696	-0.03042	190.696	-0.00865
				0.697	0.4811	30.697	0.07071	60.697	0.01328	130.697	0.01328	160.697	-0.03026	190.697	-0.00185
				0.698	0.46288	30.698	0.07905	60.698	0.00154	130.698	0.01621	160.698	-0.02455	190.698	0.00648
				0.699	0.44605	30.699	0.08121	60.699	-0.00648	130.699	0.01884	160.699	-0.03304	190.699	0.01606
				0.7	0.42953	30.7	0.08307	60.7	-0.00772	130.7	0.02779	160.7	-0.04122	190.7	0.02162
				0.701	0.409	30.701	0.08307	60.701	-0.000926383	130.701	0.02424	160.701	-0.04478	190.701	0.02748
				0.702	0.39078	30.702	0.07874	60.702	0.00772	130.702	0.01776	160.702	-0.03196	190.702	0.03181
				0.703	0.3721	30.703	0.0738	60.703	0.01575	130.703	0.01158	160.703	-0.02748	190.703	0.03181
				0.704	0.35033	30.704	0.06392	60.704	0.04014	130.704	0.00463	160.704	-0.01513	190.704	0.02872
				0.705	0.33087	30.705	0.05404	60.705	0.05805	130.705	-0.00803	160.705	-0.01405	190.705	0.02439
				0.706	0.31204	30.706	0.04076	60.706	0.06979	130.706	-0.01158	160.706	-0.0051	190.706	0.01698
				0.707	0.2983	30.707	0.02748	60.707	0.0809	130.707	-0.01482	160.707	-0.00154	190.707	0.00957
				0.708	0.29227	30.708	0.0142	60.708	0.08739	130.708	-0.02254	160.708	0.00432	190.708	0.000617589
				0.709	0.28502	30.709	0.00432	60.709	0.08986	130.709	-0.0281	160.709	0.01529	190.709	-0.00618
				0.71	0.2878	30.71	0	60.71	0.08924	130.71	-0.02795	160.71	0.01482	190.71	-0.01173
				0.711	0.28039	30.711	0.0034	60.711	0.08646	130.711	-0.02795	160.711	0.01529	190.711	-0.01667
				0.712	0.2793	30.712	0.0105	60.712	0.08183	130.712	-0.02053	160.712	0.01405	190.712	-0.02162
				0.713	0.27436	30.713	0.02223	60.713	0.07349	130.713	-0.01281	160.713	0.01034	190.713	-0.02131
				0.714	0.2702	30.714	0.0386	60.714	0.06145	130.714	-0.00957	160.714	0.00262	190.714	-0.01606
				0.715	0.26109	30.715	0.05466	60.715	0.04447	130.715	0.00401	160.715	-0.00448	190.715	-0.01204
				0.716	0.24858	30.716	0.06793	60.716	0.02625	130.716	0.01004	160.716	-0.00386	190.716	-0.00679
				0.717	0.24009	30.717	0.07658	60.717	0.01173	130.717	0.00865	160.717	-0.00648	190.717	0.000926383
				0.718	0.22727	30.718	0.08245	60.718	0.00278	130.718	0.01529	160.718	-0.01745	190.718	0.00865
				0.719	0.21245	30.719	0.08615	60.719	-0.00556	130.719	0.02949	160.719	-0.01559	190.719	0.01575
				0.72	0.19994	30.72	0.08955	60.72	-0.00463	130.72	0.02795	160.72	-0.01374	190.72	0.02285
				0.721	0.18728	30.721	0.08739	60.721	0.00154	130.721	0.02177	160.721	-0.01637	190.721	0.02748
				0.722	0.17462	30.722	0.08276	60.722	0.01204	130.722	0.01776	160.722	-0.01544	190.722	0.03026
				0.723	0.16335	30.723	0.07751	60.723	0.02687	130.723	0.01173	160.723	-0.01451	190.723	0.02995
				0.724	0.15579	30.724	0.06701	60.724	0.05157	130.724	0.00525	160.724	-0.02023	190.724	0.02409
				0.725	0.14004	30.725	0.05558	60.725	0.07071	130.725	-0.00602	160.725	-0.00942	190.725	0.01853
				0.726	0.1334	30.726	0.03983	60.726	0.08399	130.726	-0.00818	160.726	-0.00849	190.726	0.01143
				0.727	0.13108	30.727	0.0281	60.727	0.09264	130.727	-0.01915	160.727	0.00633	190.727	0.00278
				0.728	0.13433	30.728	0.01606	60.728	0.10005	130.728	-0.02795	160.728	0.00602	190.728	-0.00556
				0.729	0.13386	30.729	0.00618	60.729	0.10715	130.729	-0.02239	160.729	0.00448	190.729	-0.01266
				0.73	0.13371	30.73	0.000308794	60.73	0.10653	130.73	-0.02949	160.73	0.00216	190.73	-0.02007
				0.731	0.14405	30.731	0.00309	60.731	0.10159	130.731	-0.03289	160.731	0.00494	190.731	-0.02625
				0.732	0.14992	30.732	0.01143	60.732	0.09727	130.732	-0.02192	160.732	0.00973	190.732	-0.02964
				0.733	0.15826	30.733	0.02038	60.733	0.09264	130.733	-0.01482	160.733	0.00587	190.733	-0.0281
				0.734	0.15887	30.734	0.03675	60.734	0.07998	130.734	-0.01498	160.734	0.00201	190.734	-0.02254
				0.735	0.1598	30.735	0.05311	60.735	0.07133	130.735	-0.00648	160.735	-0.00448	190.735	-0.01822
				0.736	0.15702	30.736	0.06824	60.736	0.05991	130.736	0.0054	160.736	-0.0034	190.736	-0.01112
				0.737	0.15254	30.737	0.07874	60.737	0.04416	130.737	0.00973	160.737	-0.00525	190.737	-0.00556
				0.738	0.14482	30.738	0.08492	60.738	0.02964	130.738	0.01652	160.738	-0.02486	190.738	0.00278
				0.739	0.13726	30.739	0.08739	60.739	0.02192	130.739	0.02053	160.739	-0.03613	190.739	0.01204
				0.74	0.12583	30.74	0.09017	60.74	0.021	130.74	0.02671	160.74	-0.03242	190.74	0.01945
				0.741	0.11842	30.741	0.08832	60.741	0.02717	130.741	0.02254	160.741	-0.03489	190.741	0.02316
				0.742	0.11024	30.742	0.0843	60.742	0.04323	130.742	0.01729	160.742	-0.02764	190.742	0.02501
				0.743	0.10391	30.743	0.07874	60.743	0.05929	130.743	0.01621	160.743	-0.03644	190.743	0.0247
				0.744	0.08801	30.744	0.06979	60.744	0.07473	130.744	0.00293	160.744	-0.02764	190.744	0.02038
				0.745	0.0843	30.745	0.05836	60.745	0.08955	130.745	-0.00525	160.745	-0.01961	190.745	0.01482
				0.746	0.07874	30.746	0.04508	60.746	0.10468	130.746	-0.00926	160.746	-0.01683	190.746	0.00772
				0.747	0.07735	30.747	0.03428	60.747	0.11672	130.747	-0.02007	160.747	-0.00896	190.747	0.000308794
				0.748	0.08569	30.748	0.01976	60.748	0.1263	130.748	-0.02687	160.748	-0.00587	190.748	-0.00803
				0.749	0.08662	30.749	0.0105	60.749	0.13618	130.749	-0.02656	160.749	-0.00741	190.749	-0.01575
				0.75	0.09079	30.75	0.00618	60.75	0.13494	130.75	-0.03181	160.75	-0.00309	190.75	-0.02254
				0.751	0.09588	30.751	0.00648	60.751	0.13062	130.751	-0.03644	160.751	-0.00695	190.751	-0.02779
				0.752	0.10561	30.752	0.0142	60.752	0.12383	130.752	-0.0193	160.752	-0.00973	190.752	-0.03026
				0.753	0.10777	30.753	0.02192	60.753	0.11117	130.753	-0.01328	160.753	-0.01143	190.753	-0.02779
				0.754	0.11132	30.754	0.03829	60.754	0.09418	130.754	-0.02177	160.754	-0.01204	190.754	-0.02378
				0.755	0.11101	30.755	0.05497	60.755	0.08337	130.755	-0.00834	160.755	-0.0139	190.755	-0.02007
				0.756	0.11009	30.756	0.06886	60.756	0.07318	130.756	0.000617589	160.756	-0.02733	190.756	-0.01235
				0.757	0.11163	30.757	0.07936	60.757	0.0633	130.757	0.00896	160.757	-0.03721	190.757	-0.00587
				0.758	0.10144	30.758	0.08677	60.758	0.05589	130.758	0.01467	160.758	-0.03644	190.758	0.00309
				0.759	0.09526	30.759	0.09264	60.759	0.04632	130.759	0.02162	160.759	-0.03736	190.759	0.01204
				0.76	0.08646	30.76	0.09696	60.76	0.04354	130.76	0.02362	160.76	-0.03505	190.76	0.01667
				0.761	0.07519	30.761	0.09573	60.761	0.05466	130.761	0.01467	160.761	-0.04339	190.761	0.02285
				0.762	0.06624	30.762	0.09017	60.762	0.06855	130.762	0.01961	160.762	-0.0369	190.762	0.02903
				0.763	0.05635	30.763	0.08615	60.763	0.07813	130.763	0.0105	160.763	-0.02439	190.763	0.03057
				0.764	0.04802	30.764	0.0772	60.764	0.09233	130.764	0.00154	160.764	-0.01822	190.764	0.02409
				0.765	0.04107	30.765	0.06701	60.765	0.11086	130.765	-0.00633	160.765	-0.01776	190.765	0.01853
				0.766	0.03953	30.766	0.05404	60.766	0.12938	130.766	-0.01297	160.766	-0.01189	190.766	0.01173
				0.767	0.03891	30.767	0.04169	60.767	0.14482	130.767	-0.01822	160.767	-0.00834	190.767	0.00371
				0.768	0.04215	30.768	0.02717	60.768	0.1544	130.768	-0.02331	160.768	0.00571	190.768	-0.00432
				0.769	0.04833	30.769	0.01637	60.769	0.16026	130.769	-0.02934	160.769	0.000617589	190.769	-0.01204
				0.77	0.05527	30.77	0.00865	60.77	0.16273	130.77	-0.03119	160.77	0.00386	190.77	-0.01915
				0.771	0.06222	30.771	0.0105	60.771	0.1581	130.771	-0.02887	160.771	-0.00556	190.771	-0.02316
				0.772	0.07179	30.772	0.01667	60.772	0.14946	130.772	-0.02671	160.772	-0.01158	190.772	-0.02872
				0.773	0.07674	30.773	0.02439	60.773	0.13803	130.773	-0.02038	160.773	-0.00973	190.773	-0.02748
				0.774	0.07921	30.774	0.03983	60.774	0.12074	130.774	-0.01065	160.774	-0.01513	190.774	-0.02409
				0.775	0.08291	30.775	0.05836	60.775	0.10159	130.775	-0.00648	160.775	-0.02208	190.775	-0.01884
				0.776	0.08554	30.776	0.07195	60.776	0.08986	130.776	0.00448	160.776	-0.02717	190.776	-0.01143
				0.777	0.08183	30.777	0.08183	60.777	0.0806	130.777	0.01328	160.777	-0.02393	190.777	-0.00401
				0.778	0.07859	30.778	0.08832	60.778	0.07102	130.778	0.01498	160.778	-0.01976	190.778	0.0034
				0.779	0.07226	30.779	0.09048	60.779	0.06176	130.779	0.01405	160.779	-0.02548	190.779	0.01266
				0.78	0.06469	30.78	0.09387	60.78	0.06238	130.78	0.02115	160.78	-0.03227	190.78	0.01791
				0.781	0.05713	30.781	0.09048	60.781	0.06917	130.781	0.02192	160.781	-0.02455	190.781	0.02162
				0.782	0.04972	30.782	0.08492	60.782	0.07504	130.782	0.01714	160.782	-0.01899	190.782	0.02779
				0.783	0.04246	30.783	0.07998	60.783	0.08183	130.783	0.01127	160.783	-0.01992	190.783	0.02687
				0.784	0.03783	30.784	0.07164	60.784	0.09326	130.784	0.00355	160.784	-0.02023	190.784	0.021
				0.785	0.03057	30.785	0.06083	60.785	0.10808	130.785	-0.00571	160.785	-0.00757	190.785	0.01667
				0.786	0.02609	30.786	0.04508	60.786	0.12599	130.786	-0.00942	160.786	0.00108	190.786	0.01081
				0.787	0.02764	30.787	0.03335	60.787	0.13865	130.787	-0.01791	160.787	0.00973	190.787	0.00309
				0.788	0.0315	30.788	0.021	60.788	0.1476	130.788	-0.02609	160.788	0.01884	190.788	-0.00494
				0.789	0.03659	30.789	0.0105	60.789	0.151	130.789	-0.0264	160.789	0.02301	190.789	-0.01143
				0.79	0.04447	30.79	0.00432	60.79	0.15069	130.79	-0.02362	160.79	0.02023	190.79	-0.01822
				0.791	0.05111	30.791	0.0071	60.791	0.14266	130.791	-0.02918	160.791	0.00587	190.791	-0.02347
				0.792	0.0616	30.792	0.01575	60.792	0.13	130.792	-0.02578	160.792	-0.000308794	190.792	-0.02748
				0.793	0.06531	30.793	0.02501	60.793	0.1124	130.793	-0.01868	160.793	0.00726	190.793	-0.02594
				0.794	0.07071	30.794	0.03953	60.794	0.09418	130.794	-0.01235	160.794	0.00309	190.794	-0.02192
				0.795	0.07118	30.795	0.05558	60.795	0.08029	130.795	-0.00479	160.795	-0.01776	190.795	-0.0176
				0.796	0.07303	30.796	0.06824	60.796	0.0667	130.796	0.00911	160.796	-0.0227	190.796	-0.00957
				0.797	0.06979	30.797	0.0772	60.797	0.05095	130.797	0.01065	160.797	-0.0264	190.797	-0.00154
				0.798	0.06747	30.798	0.08368	60.798	0.03458	130.798	0.01281	160.798	-0.02069	190.798	0.00648
				0.799	0.05883	30.799	0.08554	60.799	0.02439	130.799	0.01544	160.799	-0.02254	190.799	0.01359
				0.8	0.05574	30.8	0.08739	60.8	0.0176	130.8	0.02486	160.8	-0.02748	190.8	0.02007
				0.801	0.04833	30.801	0.08461	60.801	0.02069	130.801	0.02115	160.801	-0.03119	190.801	0.02625
				0.802	0.03937	30.802	0.07905	60.802	0.03088	130.802	0.01312	160.802	-0.02625	190.802	0.03057
				0.803	0.03119	30.803	0.07318	60.803	0.04354	130.803	0.01328	160.803	-0.02872	190.803	0.02903
				0.804	0.02609	30.804	0.06238	60.804	0.06083	130.804	0.0034	160.804	-0.02702	190.804	0.02501
				0.805	0.01992	30.805	0.04786	60.805	0.07349	130.805	-0.000463192	160.805	-0.02084	190.805	0.01945
				0.806	0.01189	30.806	0.03304	60.806	0.08646	130.806	-0.01189	160.806	-0.00216	190.806	0.01173
				0.807	0.01637	30.807	0.02007	60.807	0.09851	130.807	-0.01312	160.807	-0.00494	190.807	0.0034
				0.808	0.02177	30.808	0.00525	60.808	0.10406	130.808	-0.01652	160.808	-0.01822	190.808	-0.00401
				0.809	0.02501	30.809	-0.00432	60.809	0.10623	130.809	-0.03211	160.809	-0.01359	190.809	-0.01173
				0.81	0.03103	30.81	-0.00926	60.81	0.10839	130.81	-0.03026	160.81	0.000926383	190.81	-0.01791
				0.811	0.03953	30.811	-0.01019	60.811	0.10345	130.811	-0.02486	160.811	-0.00232	190.811	-0.02192
				0.812	0.04864	30.812	-0.00278	60.812	0.09048	130.812	-0.02146	160.812	-0.01544	190.812	-0.02594
				0.813	0.05296	30.813	0.00216	60.813	0.0806	130.813	-0.02455	160.813	-0.02439	190.813	-0.02779
				0.814	0.06222	30.814	0.01482	60.814	0.06824	130.814	-0.00911	160.814	-0.0264	190.814	-0.02409
				0.815	0.06191	30.815	0.02934	60.815	0.05373	130.815	-0.00232	160.815	-0.0264	190.815	-0.0176
				0.816	0.06346	30.816	0.04817	60.816	0.0386	130.816	-0.0034	160.816	-0.03242	190.816	-0.00988
				0.817	0.0616	30.817	0.06114	60.817	0.02656	130.817	0.01204	160.817	-0.03922	190.817	-0.00371
				0.818	0.05697	30.818	0.06917	60.818	0.01297	130.818	0.02146	160.818	-0.03335	190.818	0.00371
				0.819	0.05141	30.819	0.0738	60.819	0.00432	130.819	0.01853	160.819	-0.04833	190.819	0.01266
				0.82	0.04431	30.82	0.07596	60.82	0.00463	130.82	0.02331	160.82	-0.06176	190.82	0.02162
				0.821	0.03783	30.821	0.0738	60.821	0.0105	130.821	0.02517	160.821	-0.05527	190.821	0.02748
				0.822	0.02872	30.822	0.06917	60.822	0.01822	130.822	0.02486	160.822	-0.0369	190.822	0.03211
				0.823	0.02146	30.823	0.06269	60.823	0.02903	130.823	0.01529	160.823	-0.04076	190.823	0.03489
				0.824	0.01482	30.824	0.0491	60.824	0.05002	130.824	0.00417	160.824	-0.04014	190.824	0.02872
				0.825	0.00757	30.825	0.03088	60.825	0.06392	130.825	0.00232	160.825	-0.03119	190.825	0.02285
				0.826	0.00463	30.826	0.01945	60.826	0.07442	130.826	-0.00571	160.826	-0.01884	190.826	0.01575
				0.827	0.00818	30.827	0.01482	60.827	0.08399	130.827	-0.01837	160.827	-0.01451	190.827	0.00772
				0.828	0.00988	30.828	0.0071	60.828	0.08708	130.828	-0.02208	160.828	-0.01529	190.828	-0.000926383
				0.829	0.01621	30.829	0.00185	60.829	0.08832	130.829	-0.02301	160.829	-0.01374	190.829	-0.00988
				0.83	0.02609	30.83	-0.00309	60.83	0.08862	130.83	-0.03289	160.83	-0.01235	190.83	-0.01575
				0.831	0.03057	30.831	0	60.831	0.08554	130.831	-0.03165	160.831	-0.00726	190.831	-0.01915
				0.832	0.03983	30.832	0.00556	60.832	0.07627	130.832	-0.02378	160.832	-0.0071	190.832	-0.02439
				0.833	0.04555	30.833	0.00834	60.833	0.0667	130.833	-0.01822	160.833	-0.01498	190.833	-0.02594
				0.834	0.04864	30.834	0.01575	60.834	0.05126	130.834	-0.01065	160.834	-0.0159	190.834	-0.02285
				0.835	0.05296	30.835	0.02964	60.835	0.03211	130.835	-0.000617589	160.835	-0.00803	190.835	-0.01729
				0.836	0.05635	30.836	0.04385	60.836	0.01606	130.836	0.0088	160.836	-0.01266	190.836	-0.01173
				0.837	0.05388	30.837	0.05435	60.837	0.00525	130.837	0.01729	160.837	-0.02023	190.837	-0.00432
				0.838	0.04956	30.838	0.06269	60.838	-0.00679	130.838	0.02208	160.838	-0.02795	190.838	0.00247
				0.839	0.04755	30.839	0.06639	60.839	-0.01482	130.839	0.02486	160.839	-0.02995	190.839	0.0105
				0.84	0.04014	30.84	0.07133	60.84	-0.01544	130.84	0.02239	160.84	-0.02964	190.84	0.01729
				0.841	0.03165	30.841	0.07102	60.841	-0.00926	130.841	0.03103	160.841	-0.03165	190.841	0.02254
				0.842	0.02594	30.842	0.06546	60.842	-0.00185	130.842	0.02084	160.842	-0.02316	190.842	0.02717
				0.843	0.0159	30.843	0.05929	60.843	0.00679	130.843	0.01065	160.843	-0.02687	190.843	0.02779
				0.844	0.0071	30.844	0.0491	60.844	0.02501	130.844	0.00695	160.844	-0.02748	190.844	0.02439
				0.845	0.00324	30.845	0.0352	60.845	0.04539	130.845	0.0051	160.845	-0.02007	190.845	0.02038
				0.846	-0.00371	30.846	0.02316	60.846	0.06207	130.846	-0.00371	160.846	-0.00201	190.846	0.01513
				0.847	-0.00247	30.847	0.01173	60.847	0.07226	130.847	-0.01714	160.847	0.00587	190.847	0.00648
				0.848	0.00494	30.848	0.000617589	60.848	0.07751	130.848	-0.02007	160.848	0.00896	190.848	-0.00124
				0.849	0.00957	30.849	-0.00741	60.849	0.08245	130.849	-0.02162	160.849	0.00463	190.849	-0.00772
				0.85	0.01745	30.85	-0.01575	60.85	0.08121	130.85	-0.02301	160.85	0.00926	190.85	-0.01297
				0.851	0.02779	30.851	-0.01606	60.851	0.07874	130.851	-0.02748	160.851	0.0105	190.851	-0.01822
				0.852	0.03489	30.852	-0.00957	60.852	0.07288	130.852	-0.02038	160.852	0.01143	190.852	-0.02347
				0.853	0.04169	30.853	-0.000926383	60.853	0.06361	130.853	-0.01683	160.853	0.00957	190.853	-0.02501
				0.854	0.04601	30.854	0.01112	60.854	0.04848	130.854	-0.00772	160.854	0.00386	190.854	-0.02038
				0.855	0.04802	30.855	0.02841	60.855	0.03088	130.855	0.000617589	160.855	-0.0034	190.855	-0.01544
				0.856	0.04972	30.856	0.04385	60.856	0.01637	130.856	0.00695	160.856	-0.01158	190.856	-0.00865
				0.857	0.0474	30.857	0.05898	60.857	0.00371	130.857	0.01513	160.857	-0.00926	190.857	-0.00401
				0.858	0.04215	30.858	0.06948	60.858	-0.00803	130.858	0.0193	160.858	-0.01837	190.858	0.00463
				0.859	0.03983	30.859	0.07442	60.859	-0.01853	130.859	0.02393	160.859	-0.02316	190.859	0.01266
				0.86	0.03196	30.86	0.0772	60.86	-0.02007	130.86	0.02687	160.86	-0.01837	190.86	0.01945
				0.861	0.02578	30.861	0.07473	60.861	-0.01235	130.861	0.02609	160.861	-0.01915	190.861	0.02347
				0.862	0.01853	30.862	0.06948	60.862	-0.00185	130.862	0.02208	160.862	-0.01343	190.862	0.02625
				0.863	0.01158	30.863	0.06269	60.863	0.00988	130.863	0.01915	160.863	-0.0105	190.863	0.02501
				0.864	0.00371	30.864	0.05188	60.864	0.02779	130.864	0.00973	160.864	-0.00926	190.864	0.02162
				0.865	-0.00247	30.865	0.03891	60.865	0.05064	130.865	0.00355	160.865	-0.00602	190.865	0.0176
				0.866	-0.00463	30.866	0.02192	60.866	0.06763	130.866	-0.0051	160.866	-0.000154397	190.866	0.00926
				0.867	-0.00355	30.867	0.00896	60.867	0.07751	130.867	-0.01451	160.867	0.00432	190.867	0.00216
				0.868	0.00293	30.868	-0.00216	60.868	0.08368	130.868	-0.02007	160.868	0.00988	190.868	-0.0071
				0.869	0.00772	30.869	-0.01266	60.869	0.08986	130.869	-0.021	160.869	0.01513	190.869	-0.01544
				0.87	0.01621	30.87	-0.01915	60.87	0.09048	130.87	-0.02563	160.87	0.02038	190.87	-0.02038
				0.871	0.02378	30.871	-0.01853	60.871	0.08739	130.871	-0.02656	160.871	0.01529	190.871	-0.02439
				0.872	0.03165	30.872	-0.01019	60.872	0.08029	130.872	-0.01559	160.872	0.00896	190.872	-0.02841
				0.873	0.0369	30.873	-0.00278	60.873	0.07164	130.873	-0.0139	160.873	0.01004	190.873	-0.02779
				0.874	0.04122	30.874	0.00803	60.874	0.06021	130.874	-0.00849	160.874	0.00834	190.874	-0.02409
				0.875	0.04246	30.875	0.02069	60.875	0.04848	130.875	-0.000617589	160.875	0.00494	190.875	-0.01976
				0.876	0.04678	30.876	0.03922	60.876	0.03242	130.876	0.00386	160.876	0.00309	190.876	-0.01112
				0.877	0.04539	30.877	0.05435	60.877	0.021	130.877	0.01683	160.877	0.00556	190.877	-0.00309
				0.878	0.04215	30.878	0.06392	60.878	0.01328	130.878	0.02131	160.878	0.01065	190.878	0.00618
				0.879	0.03814	30.879	0.06793	60.879	0.00556	130.879	0.02378	160.879	-0.0034	190.879	0.01544
				0.88	0.03289	30.88	0.07257	60.88	0.00648	130.88	0.02702	160.88	-0.00494	190.88	0.02254
				0.881	0.02362	30.881	0.07226	60.881	0.0139	130.881	0.03011	160.881	-0.00262	190.881	0.02995
				0.882	0.01436	30.882	0.06639	60.882	0.02501	130.882	0.02362	160.882	0.00154	190.882	0.03304
				0.883	0.00587	30.883	0.05867	60.883	0.03922	130.883	0.01498	160.883	0.00494	190.883	0.03273
				0.884	-0.00216	30.884	0.04755	60.884	0.06176	130.884	0.01112	160.884	0.01297	190.884	0.02872
				0.885	-0.00494	30.885	0.0315	60.885	0.07936	130.885	-0.00124	160.885	0.00648	190.885	0.02254
				0.886	-0.01173	30.886	0.01729	60.886	0.09449	130.886	-0.01081	160.886	0.00556	190.886	0.01451
				0.887	-0.00803	30.887	0.00525	60.887	0.11055	130.887	-0.01204	160.887	0.02069	190.887	0.00648
				0.888	-0.00448	30.888	-0.00463	60.888	0.12506	130.888	-0.02023	160.888	0.02501	190.888	-0.00185
				0.889	-0.00154	30.889	-0.01606	60.889	0.13433	130.889	-0.02517	160.889	0.02578	190.889	-0.00988
				0.89	0.00849	30.89	-0.02501	60.89	0.14019	130.89	-0.0247	160.89	0.0335	190.89	-0.01606
				0.891	0.01806	30.891	-0.02254	60.891	0.14019	130.891	-0.02825	160.891	0.03242	190.891	-0.02192
				0.892	0.02563	30.892	-0.01451	60.892	0.13525	130.892	-0.02424	160.892	0.03721	190.892	-0.02964
				0.893	0.03428	30.893	-0.00618	60.893	0.13031	130.893	-0.01173	160.893	0.03134	190.893	-0.02964
				0.894	0.03937	30.894	0.00679	60.894	0.11703	130.894	-0.00494	160.894	0.03026	190.894	-0.02532
				0.895	0.04045	30.895	0.02316	60.895	0.10561	130.895	-0.00124	160.895	0.02069	190.895	-0.02007
				0.896	0.04339	30.896	0.03891	60.896	0.10005	130.896	0.00618	160.896	0.01127	190.896	-0.01266
				0.897	0.03968	30.897	0.05373	60.897	0.09264	130.897	0.01173	160.897	0.00432	190.897	-0.0071
				0.898	0.0386	30.898	0.0633	60.898	0.08986	130.898	0.01806	160.898	-0.00679	190.898	0.00216
				0.899	0.03242	30.899	0.06824	60.899	0.08862	130.899	0.02162	160.899	-0.00695	190.899	0.01204
				0.9	0.0227	30.9	0.07257	60.9	0.0948	130.9	0.02532	160.9	-0.00262	190.9	0.01884
				0.901	0.01667	30.901	0.07318	60.901	0.10962	130.901	0.02795	160.901	0.0017	190.901	0.02223
				0.902	0.00602	30.902	0.06855	60.902	0.13124	130.902	0.02609	160.902	0.00664	190.902	0.02748
				0.903	0.00201	30.903	0.0633	60.903	0.14853	130.903	0.0176	160.903	0.0071	190.903	0.02841
				0.904	-0.00726	30.904	0.05064	60.904	0.17107	130.904	0.0088	160.904	0.00679	190.904	0.02378
				0.905	-0.01173	30.905	0.03582	60.905	0.19608	130.905	0.00401	160.905	0.00957	190.905	0.0176
				0.906	-0.01281	30.906	0.02069	60.906	0.22017	130.906	-0.00309	160.906	0.01621	190.906	0.00988
				0.907	-0.01467	30.907	0.00618	60.907	0.23777	130.907	-0.0142	160.907	0.01915	190.907	0.00309
				0.908	-0.00648	30.908	-0.0071	60.908	0.25198	130.908	-0.0176	160.908	0.02717	190.908	-0.00494
				0.909	-0.00216	30.909	-0.01853	60.909	0.26834	130.909	-0.01822	160.909	0.03258	190.909	-0.01513
				0.91	0.0051	30.91	-0.02687	60.91	0.27297	130.91	-0.02455	160.91	0.03412	190.91	-0.02192
				0.911	0.01312	30.911	-0.02656	60.911	0.27112	130.911	-0.02687	160.911	0.03443	190.911	-0.0281
				0.912	0.01976	30.912	-0.01853	60.912	0.26525	130.912	-0.02069	160.912	0.02548	190.912	-0.03242
				0.913	0.03057	30.913	-0.01019	60.913	0.25877	130.913	-0.01297	160.913	0.01884	190.913	-0.03273
				0.914	0.03273	30.914	0.000926383	60.914	0.25074	130.914	-0.00849	160.914	0.02115	190.914	-0.02841
				0.915	0.03829	30.915	0.01729	60.915	0.24549	130.915	0.00124	160.915	0.0105	190.915	-0.02162
				0.916	0.03968	30.916	0.03335	60.916	0.2458	130.916	0.00973	160.916	0.01961	190.916	-0.0142
				0.917	0.03628	30.917	0.04725	60.917	0.2458	130.917	0.01637	160.917	0.01467	190.917	-0.00648
				0.918	0.03165	30.918	0.05527	60.918	0.25043	130.918	0.01884	160.918	0.00664	190.918	0.00185
				0.919	0.02841	30.919	0.05898	60.919	0.25939	130.919	0.02131	160.919	0.00278	190.919	0.01112
				0.92	0.02069	30.92	0.06145	60.92	0.27668	130.92	0.02548	160.92	0.00139	190.92	0.02007
				0.921	0.01343	30.921	0.05991	60.921	0.30293	130.921	0.02964	160.921	0.0071	190.921	0.02532
				0.922	0.00556	30.922	0.05404	60.922	0.33504	130.922	0.02594	160.922	0.01359	190.922	0.03026
				0.923	-0.00201	30.923	0.04601	60.923	0.3758	130.923	0.01513	160.923	0.00911	190.923	0.03335
				0.924	-0.0105	30.924	0.03335	60.924	0.41811	130.924	0.01127	160.924	0.01791	190.924	0.03057
				0.925	-0.01652	30.925	0.01976	60.925	0.46443	130.925	0.00324	160.925	0.02424	190.925	0.02439
				0.926	-0.01899	30.926	0.00741	60.926	0.50828	130.926	-0.0105	160.926	0.02671	190.926	0.01698
				0.927	-0.02007	30.927	-0.00154	60.927	0.55707	130.927	-0.01158	160.927	0.0281	190.927	0.0105
				0.928	-0.0139	30.928	-0.0139	60.928	0.60122	130.928	-0.01436	160.928	0.03304	190.928	0.00463
				0.929	-0.0122	30.929	-0.02439	60.929	0.64445	130.929	-0.02192	160.929	0.03844	190.929	-0.00309
				0.93	-0.00154	30.93	-0.03119	60.93	0.69077	130.93	-0.02393	160.93	0.04508	190.93	-0.01019
				0.931	0.00633	30.931	-0.02934	60.931	0.73153	130.931	-0.02439	160.931	0.04246	190.931	-0.01482
				0.932	0.01529	30.932	-0.02131	60.932	0.78526	130.932	-0.02362	160.932	0.04524	190.932	-0.01884
				0.933	0.02115	30.933	-0.01173	60.933	0.83745	130.933	-0.01343	160.933	0.03906	190.933	-0.01945
				0.934	0.02594	30.934	-0.000308794	60.934	0.89736	130.934	-0.00695	160.934	0.03196	190.934	-0.01482
				0.935	0.02795	30.935	0.01791	60.935	0.96838	130.935	-0.0017	160.935	0.03675	190.935	-0.0105
				0.936	0.03057	30.936	0.0352	60.936	1.04465	130.936	0.00494	160.936	0.03659	190.936	-0.00401
				0.937	0.02856	30.937	0.05002	60.937	1.13914	130.937	0.01745	160.937	0.04076	190.937	0.00309
				0.938	0.02409	30.938	0.06083	60.938	1.25679	130.938	0.02007	160.938	0.03103	190.938	0.0105
				0.939	0.02023	30.939	0.06608	60.939	1.37444	130.939	0.02208	160.939	0.02439	190.939	0.01853
				0.94	0.01251	30.94	0.0701	60.94	1.50074	130.94	0.02779	160.94	0.02717	190.94	0.0247
				0.941	0.000926383	30.941	0.07071	60.941	1.66564	130.941	0.02903	160.941	0.02795	190.941	0.02779
				0.942	-0.00556	30.942	0.06454	60.942	1.82158	130.942	0.02239	160.942	0.02424	190.942	0.03057
				0.943	-0.01359	30.943	0.05774	60.943	2.04823	130.943	0.01467	160.943	0.02069	190.943	0.0281
				0.944	-0.02347	30.944	0.04725	60.944	2.36814	130.944	0.00957	160.944	0.0281	190.944	0.02439
				0.945	-0.0298	30.945	0.03489	60.945	2.70566	130.945	0.00432	160.945	0.04246	190.945	0.01822
				0.946	-0.03289	30.946	0.02007	60.946	3.01353	130.946	-0.0054	160.946	0.03798	190.946	0.01266
				0.947	-0.0315	30.947	0.00803	60.947	3.35629	130.947	-0.01652	160.947	0.03798	190.947	0.00741
				0.948	-0.02795	30.948	-0.00463	60.948	3.89174	130.948	-0.01606	160.948	0.044	190.948	0.000617589
				0.949	-0.02378	30.949	-0.01451	60.949	4.60073	130.949	-0.01667	160.949	0.04555	190.949	-0.00865
				0.95	-0.0159	30.95	-0.02131	60.95	5.29953	130.95	-0.02362	160.95	0.04941	190.95	-0.01698
				0.951	-0.00679	30.951	-0.01945	60.951	6.26791	130.951	-0.02625	160.951	0.05435	190.951	-0.02409
				0.952	0.00293	30.952	-0.0139	60.952	7.39316	130.952	-0.01667	160.952	0.04447	190.952	-0.02779
				0.953	0.00896	30.953	-0.00648	60.953	8.02958	130.953	-0.01019	160.953	0.04354	190.953	-0.0281
				0.954	0.0139	30.954	0.00679	60.954	7.76525	130.954	-0.00633	160.954	0.04616	190.954	-0.02285
				0.955	0.01559	30.955	0.02254	60.955	7.20603	130.955	0.00232	160.955	0.03659	190.955	-0.01976
				0.956	0.01745	30.956	0.0386	60.956	6.63476	130.956	0.01204	160.956	0.02563	190.956	-0.01173
				0.957	0.01405	30.957	0.05311	60.957	6.68664	130.957	0.01559	160.957	0.0264	190.957	-0.00401
				0.958	0.00834	30.958	0.06176	60.958	6.77217	130.958	0.01714	160.958	0.0281	190.958	0.00432
				0.959	0.00262	30.959	0.06763	60.959	5.91496	130.959	0.02825	160.959	0.01745	190.959	0.01235
				0.96	-0.00463	30.96	0.07226	60.96	5.23252	130.96	0.03181	160.96	0.01251	190.96	0.0176
				0.961	-0.01312	30.961	0.07318	60.961	4.65724	130.961	0.02671	160.961	0.01158	190.961	0.02254
				0.962	-0.02023	30.962	0.06886	60.962	4.13568	130.962	0.02208	160.962	0.01498	190.962	0.02717
				0.963	-0.02872	30.963	0.06361	60.963	3.70862	130.963	0.01621	160.963	0.02455	190.963	0.02748
				0.964	-0.03721	30.964	0.05373	60.964	3.46406	130.964	0.01204	160.964	0.0247	190.964	0.02409
				0.965	-0.04153	30.965	0.0386	60.965	3.18892	130.965	0.00293	160.965	0.0298	190.965	0.01791
				0.966	-0.04663	30.966	0.02378	60.966	3.00056	130.966	-0.00278	160.966	0.03011	190.966	0.01081
				0.967	-0.04647	30.967	0.00926	60.967	2.81682	130.967	-0.00602	160.967	0.03983	190.967	0.00247
				0.968	-0.04215	30.968	-0.0034	60.968	2.6439	130.968	-0.01806	160.968	0.0403	190.968	-0.00432
				0.969	-0.03752	30.969	-0.01297	60.969	2.4086	130.969	-0.02053	160.969	0.04678	190.969	-0.01112
				0.97	-0.02964	30.97	-0.01853	60.97	2.25791	130.97	-0.02053	160.97	0.05188	190.97	-0.01853
				0.971	-0.02239	30.971	-0.01729	60.971	2.15044	130.971	-0.02347	160.971	0.04493	190.971	-0.02501
				0.972	-0.01451	30.972	-0.00988	60.972	2.06614	130.972	-0.01945	160.972	0.03968	190.972	-0.02841
				0.973	-0.00648	30.973	-0.000617589	60.973	1.98555	130.973	-0.01235	160.973	0.04169	190.973	-0.02594
				0.974	-0.00216	30.974	0.01204	60.974	1.833	130.974	-0.00679	160.974	0.04879	190.974	-0.02223
				0.975	0.000771986	30.975	0.02687	60.975	1.77433	130.975	-0.000154397	160.975	0.03968	190.975	-0.0176
				0.976	0.00201	30.976	0.04478	60.976	1.67058	130.976	0.00896	160.976	0.01945	190.976	-0.01019
				0.977	0.000154397	30.977	0.05898	60.977	1.5625	130.977	0.01745	160.977	0.00201	190.977	-0.00185
				0.978	-0.00432	30.978	0.06917	60.978	1.45164	130.978	0.02131	160.978	0.00108	190.978	0.00618
				0.979	-0.01235	30.979	0.07535	60.979	1.34233	130.979	0.02856	160.979	0.00232	190.979	0.01451
				0.98	-0.01992	30.98	0.07751	60.98	1.22715	130.98	0.03258	160.98	-0.00355	190.98	0.02069
				0.981	-0.02764	30.981	0.0772	60.981	1.14347	130.981	0.03011	160.981	0.00309	190.981	0.02594
				0.982	-0.03644	30.982	0.07288	60.982	1.08696	130.982	0.02671	160.982	0.01745	190.982	0.0315
				0.983	-0.04153	30.983	0.06608	60.983	1.02087	130.983	0.01806	160.983	0.02795	190.983	0.0315
				0.984	-0.04709	30.984	0.05497	60.984	0.99185	130.984	0.01204	160.984	0.02517	190.984	0.02748
				0.985	-0.0525	30.985	0.04076	60.985	0.97178	130.985	0.0054	160.985	0.02671	190.985	0.02162
				0.986	-0.05744	30.986	0.02501	60.986	0.94676	130.986	-0.00602	160.986	0.03922	190.986	0.01513
				0.987	-0.05805	30.987	0.01235	60.987	0.948	130.987	-0.01266	160.987	0.05049	190.987	0.00865
				0.988	-0.05342	30.988	0.00124	60.988	0.90168	130.988	-0.0159	160.988	0.05018	190.988	0.00124
				0.989	-0.04894	30.989	-0.0071	60.989	0.85752	130.989	-0.01791	160.989	0.04786	190.989	-0.00741
				0.99	-0.04184	30.99	-0.01513	60.99	0.81645	130.99	-0.02162	160.99	0.04122	190.99	-0.0139
				0.991	-0.03258	30.991	-0.01544	60.991	0.82139	130.991	-0.02563	160.991	0.03906	190.991	-0.01915
				0.992	-0.02331	30.992	-0.00834	60.992	0.78279	130.992	-0.02007	160.992	0.03783	190.992	-0.02192
				0.993	-0.01745	30.993	-0.000308794	60.993	0.71548	130.993	-0.01235	160.993	0.03551	190.993	-0.02007
				0.994	-0.0122	30.994	0.01081	60.994	0.64692	130.994	-0.00834	160.994	0.0264	190.994	-0.01637
				0.995	-0.00988	30.995	0.02625	60.995	0.57312	130.995	0.000926383	160.995	0.02764	190.995	-0.01019
				0.996	-0.00942	30.996	0.04323	60.996	0.51229	130.996	0.00942	160.996	0.02717	190.996	-0.00124
				0.997	-0.01127	30.997	0.05713	60.997	0.495	130.997	0.01776	160.997	0.01976	190.997	0.00648
				0.998	-0.01621	30.998	0.0667	60.998	0.45084	130.998	0.01961	160.998	0.01143	190.998	0.01729
				0.999	-0.02208	30.999	0.07164	60.999	0.41595	130.999	0.02162	160.999	0.00355	190.999	0.02656
				1	-0.02841	31	0.07442	61	0.4002	131	0.02656	161	0.00911	191	0.03335
				1.001	-0.03628	31.001	0.07411	61.001	0.37611	131.001	0.02903	161.001	-0.000154397	191.001	0.04169
				1.002	-0.04431	31.002	0.0701	61.002	0.36839	131.002	0.02424	161.002	-0.00494	191.002	0.0491
				1.003	-0.05111	31.003	0.06207	61.003	0.37611	131.003	0.01806	161.003	-0.000463192	191.003	0.04817
				1.004	-0.0579	31.004	0.05033	61.004	0.36222	131.004	0.01266	161.004	0.00448	191.004	0.042
				1.005	-0.06346	31.005	0.03767	61.005	0.37951	131.005	0.0054	161.005	0.02687	191.005	0.03706
				1.006	-0.06685	31.006	0.02254	61.006	0.38877	131.006	-0.00154	161.006	0.01961	191.006	0.02687
				1.007	-0.0667	31.007	0.01204	61.007	0.3931	131.007	-0.01004	161.007	0.02208	191.007	0.01637
				1.008	-0.06222	31.008	0.00154	61.008	0.38723	131.008	-0.01235	161.008	0.02239	191.008	0.00525
				1.009	-0.05805	31.009	-0.00618	61.009	0.39587	131.009	-0.01884	161.009	0.03366	191.009	-0.00463
				1.01	-0.05095	31.01	-0.01297	61.01	0.3792	131.01	-0.0227	161.01	0.03428	191.01	-0.01081
				1.011	-0.04246	31.011	-0.01328	61.011	0.35079	131.011	-0.02409	161.011	0.02825	191.011	-0.01729
				1.012	-0.03489	31.012	-0.00587	61.012	0.31219	131.012	-0.01806	161.012	0.02084	191.012	-0.02378
				1.013	-0.02687	31.013	0.00278	61.013	0.29305	131.013	-0.01328	161.013	0.02609	191.013	-0.02563
				1.014	-0.02146	31.014	0.01575	61.014	0.27452	131.014	-0.0071	161.014	0.01297	191.014	-0.02069
				1.015	-0.01884	31.015	0.0315	61.015	0.28533	131.015	-0.00185	161.015	0.00865	191.015	-0.01606
				1.016	-0.01698	31.016	0.04817	61.016	0.25568	131.016	0.00587	161.016	-0.000154397	191.016	-0.00896
				1.017	-0.01884	31.017	0.06114	61.017	0.21708	131.017	0.01451	161.017	-0.000463192	191.017	-0.00124
				1.018	-0.02424	31.018	0.06979	61.018	0.23129	131.018	0.01899	161.018	0.00262	191.018	0.00772
				1.019	-0.02841	31.019	0.0738	61.019	0.19176	131.019	0.02532	161.019	-0.000463192	191.019	0.01637
				1.02	-0.0352	31.02	0.07596	61.02	0.19917	131.02	0.02748	161.02	-0.01281	191.02	0.02409
				1.021	-0.04184	31.021	0.07596	61.021	0.17756	131.021	0.02887	161.021	-0.01884	191.021	0.03211
				1.022	-0.04864	31.022	0.07133	61.022	0.21863	131.022	0.02439	161.022	-0.01436	191.022	0.03829
				1.023	-0.05404	31.023	0.06423	61.023	0.21739	131.023	0.01498	161.023	-0.00726	191.023	0.03983
				1.024	-0.06145	31.024	0.0528	61.024	0.19238	131.024	0.01343	161.024	-0.01436	191.024	0.03675
				1.025	-0.06516	31.025	0.03798	61.025	0.23129	131.025	0.00494	161.025	-0.01667	191.025	0.03181
				1.026	-0.06886	31.026	0.02409	61.026	0.26742	131.026	-0.00355	161.026	-0.0054	191.026	0.02378
				1.027	-0.06793	31.027	0.01328	61.027	0.22388	131.027	-0.01019	161.027	0.00648	191.027	0.01482
				1.028	-0.06346	31.028	0.000926383	61.028	0.24364	131.028	-0.01776	161.028	0.00587	191.028	0.00648
				1.029	-0.0579	31.029	-0.00834	61.029	0.25383	131.029	-0.02239	161.029	0.00448	191.029	-0.00124
				1.03	-0.05141	31.03	-0.01544	61.03	0.22882	131.03	-0.02393	161.03	0.00849	191.03	-0.00618
				1.031	-0.04369	31.031	-0.01729	61.031	0.22233	131.031	-0.02625	161.031	0.00587	191.031	-0.00988
				1.032	-0.0369	31.032	-0.01019	61.032	0.18528	131.032	-0.02239	161.032	0.00139	191.032	-0.01204
				1.033	-0.02995	31.033	-0.00278	61.033	0.19578	131.033	-0.01575	161.033	0.000308794	191.033	-0.01235
				1.034	-0.02563	31.034	0.00988	61.034	0.19423	131.034	-0.00896	161.034	-0.00849	191.034	-0.0071
				1.035	-0.02455	31.035	0.02748	61.035	0.18219	131.035	0.00201	161.035	-0.01698	191.035	-0.00278
				1.036	-0.02347	31.036	0.04354	61.036	0.11919	131.036	0.01081	161.036	-0.02949	191.036	0.00556
				1.037	-0.02563	31.037	0.06021	61.037	0.08862	131.037	0.01683	161.037	-0.03227	191.037	0.01544
				1.038	-0.03026	31.038	0.06886	61.038	0.12846	131.038	0.02301	161.038	-0.03366	191.038	0.02347
				1.039	-0.03505	31.039	0.0738	61.039	0.10931	131.039	0.02517	161.039	-0.03752	191.039	0.03119
				1.04	-0.04107	31.04	0.07782	61.04	0.08615	131.04	0.02841	161.04	-0.0528	191.04	0.04169
				1.041	-0.04833	31.041	0.07874	61.041	0.09079	131.041	0.0315	161.041	-0.042	191.041	0.05064
				1.042	-0.05497	31.042	0.0738	61.042	0.10592	131.042	0.02748	161.042	-0.03474	191.042	0.05651
				1.043	-0.06145	31.043	0.06793	61.043	0.07689	131.043	0.0142	161.043	-0.03011	191.043	0.05929
				1.044	-0.06778	31.044	0.05867	61.044	0.08708	131.044	0.01127	161.044	-0.03613	191.044	0.06021
				1.045	-0.07288	31.045	0.04385	61.045	0.12969	131.045	0.00293	161.045	-0.02656	191.045	0.06207
				1.046	-0.07627	31.046	0.02964	61.046	0.11827	131.046	-0.00417	161.046	-0.01251	191.046	0.06021
				1.047	-0.07488	31.047	0.01791	61.047	0.15409	131.047	-0.01266	161.047	-0.0142	191.047	0.05527
				1.048	-0.07071	31.048	0.00494	61.048	0.14482	131.048	-0.01544	161.048	-0.00324	191.048	0.05033
				1.049	-0.06624	31.049	-0.00525	61.049	0.16891	131.049	-0.01621	161.049	-0.01204	191.049	0.04786
				1.05	-0.05913	31.05	-0.01204	61.05	0.14297	131.05	-0.02331	161.05	0.000771986	191.05	0.04632
				1.051	-0.05095	31.051	-0.01143	61.051	0.12167	131.051	-0.02517	161.051	0.000308794	191.051	0.04632
				1.052	-0.0423	31.052	-0.00463	61.052	0.13587	131.052	-0.02177	161.052	0.00216	191.052	0.04817
				1.053	-0.03428	31.053	0.00278	61.053	0.13124	131.053	-0.0105	161.053	-0.00309	191.053	0.05589
				1.054	-0.03042	31.054	0.01451	61.054	0.11734	131.054	-0.0034	161.054	-0.02069	191.054	0.06639
				1.055	-0.02764	31.055	0.02964	61.055	0.08924	131.055	0.00355	161.055	-0.0227	191.055	0.0772
				1.056	-0.02671	31.056	0.04632	61.056	0.08183	131.056	0.00787	161.056	-0.02146	191.056	0.08986
				1.057	-0.02934	31.057	0.06052	61.057	0.05929	131.057	0.01529	161.057	-0.02934	191.057	0.10839
				1.058	-0.03551	31.058	0.06886	61.058	0.04848	131.058	0.02424	161.058	-0.02918	191.058	0.13402
				1.059	-0.03922	31.059	0.07288	61.059	0.04786	131.059	0.02918	161.059	-0.03134	191.059	0.15872
				1.06	-0.04478	31.06	0.07627	61.06	0.02069	131.06	0.02934	161.06	-0.0369	191.06	0.18589
				1.061	-0.0508	31.061	0.07473	61.061	0.05126	131.061	0.03258	161.061	-0.03181	191.061	0.2177
				1.062	-0.05929	31.062	0.0701	61.062	0.04447	131.062	0.02903	161.062	-0.0332	191.062	0.25352
				1.063	-0.06608	31.063	0.06361	61.063	0.06917	131.063	0.02053	161.063	-0.02825	191.063	0.30077
				1.064	-0.07195	31.064	0.05404	61.064	0.06608	131.064	0.01374	161.064	-0.02362	191.064	0.35357
				1.065	-0.07658	31.065	0.04045	61.065	0.08492	131.065	0.00695	161.065	-0.0227	191.065	0.41965
				1.066	-0.07967	31.066	0.02532	61.066	0.10931	131.066	-0.00154	161.066	-0.00973	191.066	0.51661
				1.067	-0.07797	31.067	0.01328	61.067	0.10468	131.067	-0.01266	161.067	-0.00942	191.067	0.67502
				1.068	-0.07365	31.068	0.00124	61.068	0.13216	131.068	-0.01575	161.068	-0.00602	191.068	0.84548
				1.069	-0.06732	31.069	-0.00803	61.069	0.1368	131.069	-0.01806	161.069	-0.00139	191.069	0.97239
				1.07	-0.06114	31.07	-0.0142	61.07	0.12568	131.07	-0.02424	161.07	0.00262	191.07	1.08757
				1.071	-0.05203	31.071	-0.0142	61.071	0.10592	131.071	-0.02532	161.071	0.0017	191.071	1.28088
				1.072	-0.04447	31.072	-0.00926	61.072	0.11456	131.072	-0.01621	161.072	0.00664	191.072	1.59708
				1.073	-0.03752	31.073	-0.00216	61.073	0.10592	131.073	-0.01081	161.073	0.00417	191.073	1.94757
				1.074	-0.0335	31.074	0.00988	61.074	0.08739	131.074	-0.00463	161.074	0.00247	191.074	2.22888
				1.075	-0.03196	31.075	0.02501	61.075	0.06361	131.075	0.000463192	161.075	-0.00108	191.075	2.36351
				1.076	-0.0315	31.076	0.0423	61.076	0.05219	131.076	0.00926	161.076	-0.000771986	191.076	2.37895
				1.077	-0.03289	31.077	0.05682	61.077	0.05898	131.077	0.01822	161.077	-0.01513	191.077	2.5948
				1.078	-0.03706	31.078	0.06608	61.078	0.0281	131.078	0.02131	161.078	-0.02362	191.078	3.16916
				1.079	-0.042	31.079	0.07164	61.079	0.02748	131.079	0.02162	161.079	-0.02795	191.079	3.78119
				1.08	-0.04694	31.08	0.07658	61.08	0.00679	131.08	0.02764	161.08	-0.02162	191.08	4.10264
				1.081	-0.05033	31.081	0.07504	61.081	0.00957	131.081	0.02995	161.081	-0.01112	191.081	4.27711
				1.082	-0.05774	31.082	0.06948	61.082	0.03767	131.082	0.02656	161.082	-0.01899	191.082	4.71807
				1.083	-0.06238	31.083	0.06145	61.083	0.04385	131.083	0.02038	161.083	-0.0122	191.083	5.23962
				1.084	-0.06855	31.084	0.05002	61.084	0.04725	131.084	0.01482	161.084	-0.01034	191.084	6.28613
				1.085	-0.07226	31.085	0.03458	61.085	0.06176	131.085	0.00818	161.085	0.00571	191.085	7.58307
				1.086	-0.07581	31.086	0.01945	61.086	0.08029	131.086	0.00185	161.086	0.00787	191.086	8.07004
				1.087	-0.07535	31.087	0.00679	61.087	0.0809	131.087	-0.0105	161.087	0.02023	191.087	7.78996
				1.088	-0.07164	31.088	-0.00525	61.088	0.08461	131.088	-0.01359	161.088	0.01976	191.088	7.34591
				1.089	-0.06562	31.089	-0.0142	61.089	0.08461	131.089	-0.01791	161.089	0.01745	191.089	6.76414
				1.09	-0.05929	31.09	-0.02162	61.09	0.09851	131.09	-0.02301	161.09	0.01961	191.09	6.2642
				1.091	-0.05188	31.091	-0.02347	61.091	0.08492	131.091	-0.02455	161.091	0.03165	191.091	5.82078
				1.092	-0.04431	31.092	-0.01884	61.092	0.07874	131.092	-0.01992	161.092	0.02162	191.092	5.53854
				1.093	-0.03613	31.093	-0.00988	61.093	0.05095	131.093	-0.01034	161.093	0.02424	191.093	5.23499
				1.094	-0.03119	31.094	0.00247	61.094	0.06114	131.094	-0.00803	161.094	0.01606	191.094	4.92249
				1.095	-0.02964	31.095	0.01698	61.095	0.02841	131.095	0.000926383	161.095	0.02841	191.095	5.03057
				1.096	-0.02872	31.096	0.03366	61.096	0.01482	131.096	0.01112	161.096	0.02594	191.096	5.22882
				1.097	-0.03088	31.097	0.04817	61.097	0.01112	131.097	0.01019	161.097	0.02146	191.097	4.75019
				1.098	-0.03381	31.098	0.05867	61.098	0.00278	131.098	0.02115	161.098	0.01189	191.098	4.10419
				1.099	-0.03721	31.099	0.06485	61.099	-0.01667	131.099	0.02856	161.099	0.01683	191.099	3.72962
				1.1	-0.04354	31.1	0.06948	61.1	-0.00988	131.1	0.02733	161.1	0.01853	191.1	3.52612
				1.101	-0.04956	31.101	0.06979	61.101	-0.00247	131.101	0.02964	161.101	0.01837	191.101	3.29793
				1.102	-0.05651	31.102	0.06454	61.102	-0.000926383	131.102	0.02625	161.102	0.01544	191.102	3.1003
				1.103	-0.06284	31.103	0.05774	61.103	0.00803	131.103	0.02084	161.103	0.02949	191.103	2.94127
				1.104	-0.06994	31.104	0.04694	61.104	0.03088	131.104	0.0159	161.104	0.03829	191.104	2.76031
				1.105	-0.07334	31.105	0.03335	61.105	0.02625	131.105	0.0051	161.105	0.05234	191.105	2.61919
				1.106	-0.07797	31.106	0.01976	61.106	0.04138	131.106	-0.00525	161.106	0.0545	191.106	2.50618
				1.107	-0.07735	31.107	0.00648	61.107	0.07905	131.107	-0.01575	161.107	0.06902	191.107	2.33356
				1.108	-0.07535	31.108	-0.00494	61.108	0.07596	131.108	-0.01451	161.108	0.07164	191.108	2.16743
				1.109	-0.07025	31.109	-0.01359	61.109	0.07967	131.109	-0.01915	161.109	0.08584	191.109	2.03279
				1.11	-0.06485	31.11	-0.02038	61.11	0.08492	131.11	-0.02903	161.11	0.09557	191.11	1.917
				1.111	-0.05821	31.111	-0.021	61.111	0.08646	131.111	-0.0264	161.111	0.09959	191.111	1.81633
				1.112	-0.05203	31.112	-0.0139	61.112	0.06021	131.112	-0.01992	161.112	0.09341	191.112	1.73759
				1.113	-0.04616	31.113	-0.00618	61.113	0.07195	131.113	-0.01281	161.113	0.09974	191.113	1.61036
				1.114	-0.04246	31.114	0.00556	61.114	0.04508	131.114	-0.00479	161.114	0.10561	191.114	1.50229
				1.115	-0.04215	31.115	0.021	61.115	0.0423	131.115	0.00432	161.115	0.11364	191.115	1.45535
				1.116	-0.04122	31.116	0.03798	61.116	0.0139	131.116	0.01081	161.116	0.10978	191.116	1.42138
				1.117	-0.04369	31.117	0.05342	61.117	-0.00648	131.117	0.01729	161.117	0.1107	191.117	1.38618
				1.118	-0.05018	31.118	0.06423	61.118	-0.00865	131.118	0.0227	161.118	0.11441	191.118	1.36209
				1.119	-0.05728	31.119	0.07071	61.119	-0.00587	131.119	0.02841	161.119	0.12151	191.119	1.33893
				1.12	-0.06516	31.12	0.0738	61.12	-0.02162	131.12	0.02779	161.12	0.11966	191.12	1.31979
				1.121	-0.07488	31.121	0.07288	61.121	-0.01112	131.121	0.03103	161.121	0.12661	191.121	1.32195
				1.122	-0.08322	31.122	0.06979	61.122	-0.01606	131.122	0.0264	161.122	0.14081	191.122	1.34727
				1.123	-0.09063	31.123	0.0633	61.123	-0.0105	131.123	0.01899	161.123	0.15687	191.123	1.39915
				1.124	-0.09804	31.124	0.05466	61.124	0.02223	131.124	0.01559	161.124	0.17138	191.124	1.38772
				1.125	-0.10468	31.125	0.04076	61.125	0.0386	131.125	0.00664	161.125	0.18883	191.125	1.35128
				1.126	-0.109	31.126	0.02779	61.126	0.04045	131.126	-0.00309	161.126	0.20597	191.126	1.3238
				1.127	-0.10761	31.127	0.0176	61.127	0.0457	131.127	-0.01127	161.127	0.22511	191.127	1.30497
				1.128	-0.10437	31.128	0.00679	61.128	0.06639	131.128	-0.0142	161.128	0.23932	191.128	1.26328
				1.129	-0.10144	31.129	-0.00371	61.129	0.06763	131.129	-0.01837	161.129	0.25491	191.129	1.21078
				1.13	-0.09619	31.13	-0.00926	61.13	0.07318	131.13	-0.02378	161.13	0.25645	191.13	1.15798
				1.131	-0.08893	31.131	-0.00648	61.131	0.07473	131.131	-0.02517	161.131	0.27128	191.131	1.12
				1.132	-0.08121	31.132	0.00154	61.132	0.05898	131.132	-0.01621	161.132	0.27668	191.132	1.1061
				1.133	-0.07596	31.133	0.01173	61.133	0.05311	131.133	-0.01204	161.133	0.3054	191.133	1.10734
				1.134	-0.07257	31.134	0.0281	61.134	0.03242	131.134	-0.00556	161.134	0.31868	191.134	1.11444
				1.135	-0.07179	31.135	0.04663	61.135	0.02903	131.135	0.00324	161.135	0.32933	191.135	1.10332
				1.136	-0.07226	31.136	0.06361	61.136	0.00463	131.136	0.01158	161.136	0.34261	191.136	1.09622
				1.137	-0.07411	31.137	0.0772	61.137	-0.0071	131.137	0.01884	161.137	0.35187	191.137	1.08294
				1.138	-0.07905	31.138	0.08832	61.138	-0.021	131.138	0.02439	161.138	0.36206	191.138	1.09838
				1.139	-0.08461	31.139	0.09727	61.139	-0.03428	131.139	0.03242	161.139	0.37611	191.139	1.09468
				1.14	-0.09434	31.14	0.10808	61.14	-0.02131	131.14	0.03443	161.14	0.39634	191.14	1.06658
				1.141	-0.10607	31.141	0.11734	61.141	-0.02007	131.141	0.03304	161.141	0.41131	191.141	1.0181
				1.142	-0.11564	31.142	0.12197	61.142	-0.01822	131.142	0.03165	161.142	0.42845	191.142	0.94923
				1.143	-0.12414	31.143	0.12259	61.143	-0.00803	131.143	0.02548	161.143	0.45455	191.143	0.90075
				1.144	-0.13371	31.144	0.11425	61.144	0.00772	131.144	0.02192	161.144	0.48959	191.144	0.84888
				1.145	-0.13988	31.145	0.09665	61.145	0.01359	131.145	0.01158	161.145	0.52279	191.145	0.78928
				1.146	-0.14328	31.146	0.08152	61.146	0.04169	131.146	0.00494	161.146	0.56633	191.146	0.79113
				1.147	-0.14189	31.147	0.06701	61.147	0.04755	131.147	-0.00293	161.147	0.61543	191.147	0.77847
				1.148	-0.1368	31.148	0.04941	61.148	0.05311	131.148	-0.00911	161.148	0.66885	191.148	0.71208
				1.149	-0.12136	31.149	0.03304	61.149	0.06021	131.149	-0.01637	161.149	0.71579	191.149	0.68954
				1.15	-0.13741	31.15	0.02007	61.15	0.06114	131.15	-0.01837	161.15	0.77214	191.15	0.71424
				1.151	-0.17956	31.151	0.01606	61.151	0.05744	131.151	-0.01899	161.151	0.82927	191.151	0.71609
				1.152	-0.23607	31.152	0.02192	61.152	0.04385	131.152	-0.01606	161.152	0.88609	191.152	0.69324
				1.153	-0.24194	31.153	0.03211	61.153	0.04385	131.153	-0.0105	161.153	0.94244	191.153	0.68429
				1.154	-0.22187	31.154	0.04632	61.154	0.02934	131.154	-0.00371	161.154	1.00466	191.154	0.6775
				1.155	-0.18821	31.155	0.06207	61.155	0.00772	131.155	0.00587	161.155	1.05098	191.155	0.68058
				1.156	-0.16119	31.156	0.07596	61.156	-0.00463	131.156	0.01189	161.156	1.12417	191.156	0.68707
				1.157	-0.13525	31.157	0.08832	61.157	-0.03428	131.157	0.01961	161.157	1.19982	191.157	0.65403
				1.158	-0.14961	31.158	0.09912	61.158	-0.02378	131.158	0.0264	161.158	1.31948	191.158	0.66823
				1.159	-0.15795	31.159	0.1087	61.159	-0.03582	131.159	0.03381	161.159	1.45736	191.159	0.70652
				1.16	-0.15347	31.16	0.1158	61.16	-0.04292	131.16	0.03551	161.16	1.61808	191.16	0.68491
				1.161	-0.15733	31.161	0.12012	61.161	-0.04601	131.161	0.03397	161.161	1.79224	191.161	0.63303
				1.162	-0.16659	31.162	0.11827	61.162	-0.021	131.162	0.03196	161.162	1.97134	191.162	0.64013
				1.163	-0.17277	31.163	0.11333	61.163	-0.03273	131.163	0.02764	161.163	2.20448	191.163	0.70004
				1.164	-0.17833	31.164	0.10623	61.164	-0.00494	131.164	0.01899	161.164	2.51791	191.164	0.75655
				1.165	-0.18064	31.165	0.09696	61.165	0.000617589	131.165	0.00957	161.165	2.88692	191.165	0.76859
				1.166	-0.18528	31.166	0.09109	61.166	0.01297	131.166	0.00386	161.166	3.09165	191.166	0.7513
				1.167	-0.18327	31.167	0.08554	61.167	0.03551	131.167	-0.00525	161.167	3.05429	191.167	0.74111
				1.168	-0.17648	31.168	0.0809	61.168	0.04385	131.168	-0.01034	161.168	3.05629	191.168	0.7059
				1.169	-0.17092	31.169	0.07658	61.169	0.05311	131.169	-0.01451	161.169	2.90668	191.169	0.66638
				1.17	-0.16335	31.17	0.07411	61.17	0.03891	131.17	-0.01451	161.17	2.88013	191.17	0.68367
				1.171	-0.15594	31.171	0.07782	61.171	0.04694	131.171	-0.01544	161.171	3.2865	191.171	0.72351
				1.172	-0.14899	31.172	0.08708	61.172	0.02439	131.172	-0.01297	161.172	3.77316	191.172	0.73925
				1.173	-0.14467	31.173	0.10067	61.173	0.02563	131.173	-0.00772	161.173	4.18046	191.173	0.73462
				1.174	-0.14158	31.174	0.12105	61.174	0.00494	131.174	0	161.174	3.92926	191.174	0.68645
				1.175	-0.14143	31.175	0.14606	61.175	-0.00494	131.175	0.00942	161.175	3.68191	191.175	0.67626
				1.176	-0.14482	31.176	0.16953	61.176	-0.01637	131.176	0.0176	161.176	3.64578	191.176	0.70035
				1.177	-0.15162	31.177	0.19269	61.177	-0.03397	131.177	0.02285	161.177	3.32973	191.177	0.70004
				1.178	-0.15563	31.178	0.21307	61.178	-0.05466	131.178	0.03119	161.178	2.995	191.178	0.68367
				1.179	-0.16428	31.179	0.22851	61.179	-0.05713	131.179	0.03644	161.179	2.71075	191.179	0.62809
				1.18	-0.17694	31.18	0.24333	61.18	-0.0633	131.18	0.03922	161.18	2.43577	191.18	0.61666
				1.181	-0.19361	31.181	0.25445	61.181	-0.06392	131.181	0.04153	161.181	2.17221	191.181	0.6812
				1.182	-0.20921	31.182	0.26217	61.182	-0.05095	131.182	0.03752	161.182	1.89492	191.182	0.70251
				1.183	-0.21955	31.183	0.26556	61.183	-0.04848	131.183	0.0281	161.183	1.75472	191.183	0.62469
				1.184	-0.22897	31.184	0.26803	61.184	-0.03489	131.184	0.02285	161.184	1.71242	191.184	0.51692
				1.185	-0.23098	31.185	0.26927	61.185	-0.01235	131.185	0.01884	161.185	1.60697	191.185	0.50951
				1.186	-0.23098	31.186	0.26989	61.186	0.000308794	131.186	0.01004	161.186	1.56806	191.186	0.61203
				1.187	-0.22866	31.187	0.2739	61.187	0.00926	131.187	0.00278	161.187	1.57871	191.187	0.66206
				1.188	-0.22233	31.188	0.27421	61.188	0.02439	131.188	-0.00432	161.188	1.51263	191.188	0.59289
				1.189	-0.21693	31.189	0.27699	61.189	0.02223	131.189	-0.00602	161.189	1.46307	191.189	0.54132
				1.19	-0.21199	31.19	0.28347	61.19	0.02964	131.19	-0.00818	161.19	1.44578	191.19	0.52588
				1.191	-0.20921	31.191	0.30169	61.191	0.01915	131.191	-0.01281	161.191	1.43018	191.191	0.5336
				1.192	-0.20936	31.192	0.32701	61.192	0.00988	131.192	-0.00926	161.192	1.40656	191.192	0.51136
				1.193	-0.21091	31.193	0.35913	61.193	-0.0034	131.193	-0.00139	161.193	1.4396	191.193	0.48635
				1.194	-0.20581	31.194	0.39526	61.194	-0.02223	131.194	0.000926383	161.194	1.66579	191.194	0.47276
				1.195	-0.20241	31.195	0.43941	61.195	-0.0247	131.195	0.01004	161.195	2.12481	191.195	0.46659
				1.196	-0.19886	31.196	0.48975	61.196	-0.04725	131.196	0.01837	161.196	2.30299	191.196	0.45794
				1.197	-0.19624	31.197	0.5478	61.197	-0.05929	131.197	0.02455	161.197	2.09255	191.197	0.45146
				1.198	-0.19639	31.198	0.60585	61.198	-0.07288	131.198	0.02887	161.198	1.66008	191.198	0.46103
				1.199	-0.20056	31.199	0.66947	61.199	-0.07535	131.199	0.03536	161.199	1.47032	191.199	0.5336
				1.2	-0.20859	31.2	0.73802	61.2	-0.08368	131.2	0.03644	161.2	1.44747	191.2	0.51414
				1.201	-0.22125	31.201	0.79823	61.201	-0.08152	131.201	0.03721	161.201	1.3868	191.201	0.43633
				1.202	-0.2316	31.202	0.85629	61.202	-0.07473	131.202	0.03536	161.202	1.21418	191.202	0.42058
				1.203	-0.23391	31.203	0.91928	61.203	-0.06824	131.203	0.02934	161.203	1.12725	191.203	0.3934
				1.204	-0.23762	31.204	0.99679	61.204	-0.05589	131.204	0.02301	161.204	1.16832	191.204	0.40761
				1.205	-0.24889	31.205	1.09159	61.205	-0.03181	131.205	0.01343	161.205	1.10749	191.205	0.42305
				1.206	-0.25877	31.206	1.24197	61.206	-0.01822	131.206	0.00479	161.206	1.04928	191.206	0.38599
				1.207	-0.2617	31.207	1.40841	61.207	-0.00803	131.207	-0.00463	161.207	1.01207	191.207	0.34338
				1.208	-0.25398	31.208	1.55756	61.208	-0.000617589	131.208	-0.00896	161.208	0.98444	191.208	0.3264
				1.209	-0.24348	31.209	1.91607	61.209	0.00463	131.209	-0.01312	161.209	0.88346	191.209	0.29984
				1.21	-0.24271	31.21	2.37339	61.21	0.00124	131.21	-0.01559	161.21	0.86308	191.21	0.21122
				1.211	-0.24565	31.211	2.93602	61.211	-0.00216	131.211	-0.01791	161.211	0.86323	191.211	0.14977
				1.212	-0.24549	31.212	3.56812	61.212	-0.01297	131.212	-0.01529	161.212	0.83652	191.212	0.24611
				1.213	-0.24441	31.213	4.08412	61.213	-0.02223	131.213	-0.00988	161.213	0.77585	191.213	0.23623
				1.214	-0.23438	31.214	4.10048	61.214	-0.04138	131.214	-0.00448	161.214	0.74389	191.214	0.17076
				1.215	-0.22017	31.215	3.72931	61.215	-0.05064	131.215	0.00371	161.215	0.65835	191.215	0.1615
				1.216	-0.20303	31.216	3.26705	61.216	-0.07133	131.216	0.01266	161.216	0.63735	191.216	0.24395
				1.217	-0.19346	31.217	2.97925	61.217	-0.07874	131.217	0.01853	161.217	0.57914	191.217	0.23438
				1.218	-0.19469	31.218	2.8406	61.218	-0.08862	131.218	0.02439	161.218	0.52696	191.218	0.18991
				1.219	-0.20458	31.219	2.89711	61.219	-0.10098	131.219	0.02887	161.219	0.51044	191.219	0.13494
				1.22	-0.20952	31.22	2.54755	61.22	-0.10406	131.22	0.03057	161.22	0.4916	191.22	0.12043
				1.221	-0.20705	31.221	2.2366	61.221	-0.10252	131.221	0.0332	161.221	0.45609	191.221	0.11919
				1.222	-0.20442	31.222	2.01952	61.222	-0.08862	131.222	0.02934	161.222	0.43185	191.222	0.09418
				1.223	-0.21291	31.223	1.76322	61.223	-0.09109	131.223	0.01992	161.223	0.40776	191.223	0.05157
				1.224	-0.21971	31.224	1.56528	61.224	-0.07565	131.224	0.01529	161.224	0.4178	191.224	0.03273
				1.225	-0.21446	31.225	1.4467	61.225	-0.05497	131.225	0.00787	161.225	0.40576	191.225	0.02192
				1.226	-0.21183	31.226	1.33708	61.226	-0.04385	131.226	-0.000154397	161.226	0.40035	191.226	0.02995
				1.227	-0.21168	31.227	1.25	61.227	-0.03119	131.227	-0.00726	161.227	0.41487	191.227	0.01019
				1.228	-0.20458	31.228	1.15119	61.228	-0.02285	131.228	-0.0122	161.228	0.3985	191.228	-0.00772
				1.229	-0.19037	31.229	1.08078	61.229	-0.01544	131.229	-0.0176	161.229	0.4212	191.229	0.04972
				1.23	-0.17601	31.23	1.02798	61.23	-0.01698	131.23	-0.01961	161.23	0.38568	191.23	0.06083
				1.231	-0.16737	31.231	0.99308	61.231	-0.02378	131.231	-0.02192	161.231	0.3934	191.231	0.00309
				1.232	-0.15563	31.232	0.95819	61.232	-0.03088	131.232	-0.01652	161.232	0.37441	191.232	0.00834
				1.233	-0.14096	31.233	0.91372	61.233	-0.04508	131.233	-0.00803	161.233	0.36623	191.233	0.07782
				1.234	-0.12691	31.234	0.87605	61.234	-0.05527	131.234	-0.00262	161.234	0.36206	191.234	0.04632
				1.235	-0.11935	31.235	0.84888	61.235	-0.06979	131.235	0.00525	161.235	0.34091	191.235	-0.01143
				1.236	-0.11518	31.236	0.81336	61.236	-0.08276	131.236	0.01266	161.236	0.34554	191.236	-0.00648
				1.237	-0.11317	31.237	0.80472	61.237	-0.09758	131.237	0.01945	161.237	0.33952	191.237	0.04385
				1.238	-0.11611	31.238	0.78773	61.238	-0.10283	131.238	0.02486	161.238	0.30169	191.238	0.02192
				1.239	-0.11796	31.239	0.76952	61.239	-0.11981	131.239	0.03057	161.239	0.23685	191.239	-0.0142
				1.24	-0.12043	31.24	0.75871	61.24	-0.12352	131.24	0.03397	161.24	0.26386	191.24	-0.02378
				1.241	-0.12429	31.241	0.73555	61.241	-0.11487	131.241	0.03582	161.241	0.27884	191.241	-0.00618
				1.242	-0.12923	31.242	0.7059	61.242	-0.10499	131.242	0.03103	161.242	0.27915	191.242	0.01606
				1.243	-0.13247	31.243	0.6636	61.243	-0.09851	131.243	0.0264	161.243	0.27297	191.243	0.05033
				1.244	-0.13602	31.244	0.62438	61.244	-0.08183	131.244	0.02146	161.244	0.3003	191.244	0.01853
				1.245	-0.13927	31.245	0.59628	61.245	-0.07195	131.245	0.01405	161.245	0.23715	191.245	0.02192
				1.246	-0.14282	31.246	0.56262	61.246	-0.05774	131.246	0.0034	161.246	0.26448	191.246	-0.01606
				1.247	-0.14174	31.247	0.52372	61.247	-0.04478	131.247	-0.0017	161.247	0.23021	191.247	-0.04725
				1.248	-0.1368	31.248	0.4987	61.248	-0.03613	131.248	-0.0071	161.248	0.24071	191.248	-0.03829
				1.249	-0.1283	31.249	0.46443	61.249	-0.0352	131.249	-0.01297	161.249	0.23082	191.249	-0.05929
				1.25	-0.12074	31.25	0.45115	61.25	-0.03458	131.25	-0.01544	161.25	0.25352	191.25	-0.10808
				1.251	-0.11163	31.251	0.44497	61.251	-0.03675	131.251	-0.01791	161.251	0.22218	191.251	-0.16428
				1.252	-0.1019	31.252	0.43262	61.252	-0.0528	131.252	-0.01359	161.252	0.20118	191.252	-0.14915
				1.253	-0.09356	31.253	0.42953	61.253	-0.0596	131.253	-0.00602	161.253	0.17169	191.253	-0.10406
				1.254	-0.08893	31.254	0.43046	61.254	-0.07349	131.254	-0.00247	161.254	0.16798	191.254	-0.18034
				1.255	-0.08646	31.255	0.42953	61.255	-0.08986	131.255	0.00386	161.255	0.17262	191.255	-0.18929
				1.256	-0.08538	31.256	0.44065	61.256	-0.09912	131.256	0.01297	161.256	0.13324	191.256	-0.16181
				1.257	-0.0877	31.257	0.44405	61.257	-0.11765	131.257	0.01976	161.257	0.11132	191.257	-0.12352
				1.258	-0.08708	31.258	0.4496	61.258	-0.13093	131.258	0.0264	161.258	0.16953	191.258	-0.12074
				1.259	-0.09032	31.259	0.44991	61.259	-0.14143	131.259	0.03134	161.259	0.10947	191.259	-0.1263
				1.26	-0.09557	31.26	0.43447	61.26	-0.14513	131.26	0.03289	161.26	0.09001	191.26	-0.15779
				1.261	-0.10252	31.261	0.43447	61.261	-0.14513	131.261	0.03489	161.261	0.10823	191.261	-0.14143
				1.262	-0.10653	31.262	0.4107	61.262	-0.13309	131.262	0.03042	161.262	0.06299	191.262	-0.12383
				1.263	-0.11225	31.263	0.39896	61.263	-0.1229	131.263	0.02424	161.263	0.07041	191.263	-0.13247
				1.264	-0.11719	31.264	0.38321	61.264	-0.1087	131.264	0.01745	161.264	0.06346	191.264	-0.17632
				1.265	-0.12228	31.265	0.34925	61.265	-0.09326	131.265	0.00834	161.265	0.06994	191.265	-0.23932
				1.266	-0.1263	31.266	0.33844	61.266	-0.0809	131.266	0.000617589	161.266	0.06809	191.266	-0.2705
				1.267	-0.12491	31.267	0.30509	61.267	-0.0772	131.267	-0.00803	161.267	0.09202	191.267	-0.29891
				1.268	-0.11935	31.268	0.28378	61.268	-0.07041	131.268	-0.01374	161.268	0.05296	191.268	-0.29552
				1.269	-0.11348	31.269	0.2563	61.269	-0.07411	131.269	-0.01683	161.269	0.05605	191.269	-0.28286
				1.27	-0.10623	31.27	0.24117	61.27	-0.06608	131.27	-0.01961	161.27	0.07658	191.27	-0.30725
				1.271	-0.09634	31.271	0.23438	61.271	-0.07102	131.271	-0.02439	161.271	0.11688	191.271	-0.30416
				1.272	-0.08785	31.272	0.23407	61.272	-0.0809	131.272	-0.01961	161.272	0.04678	191.272	-0.32578
				1.273	-0.08152	31.273	0.23221	61.273	-0.08615	131.273	-0.0122	161.273	0.05883	191.273	-0.31837
				1.274	-0.07612	31.274	0.2319	61.274	-0.10252	131.274	-0.00587	161.274	0.04014	191.274	-0.30725
				1.275	-0.07442	31.275	0.25043	61.275	-0.11734	131.275	0.000926383	161.275	0.0474	191.275	-0.31837
				1.276	-0.07149	31.276	0.24426	61.276	-0.13587	131.276	0.00664	161.276	0.05033	191.276	-0.3372
				1.277	-0.07288	31.277	0.26433	61.277	-0.14668	131.277	0.01359	161.277	0.03273	191.277	-0.31621
				1.278	-0.07411	31.278	0.26587	61.278	-0.15563	131.278	0.01945	161.278	0.0247	191.278	-0.2492
				1.279	-0.07689	31.279	0.26865	61.279	-0.16212	131.279	0.02254	161.279	-0.00124	191.279	-0.26309
				1.28	-0.08013	31.28	0.27174	61.28	-0.16984	131.28	0.02424	161.28	-0.00432	191.28	-0.31312
				1.281	-0.08368	31.281	0.28718	61.281	-0.16366	131.281	0.02563	161.281	0.02424	191.281	-0.33319
				1.282	-0.08878	31.282	0.25661	61.282	-0.15872	131.282	0.02316	161.282	0.00201	191.282	-0.27761
				1.283	-0.09465	31.283	0.24179	61.283	-0.14946	131.283	0.01714	161.283	0.02486	191.283	-0.28594
				1.284	-0.10067	31.284	0.21832	61.284	-0.14019	131.284	0.01081	161.284	0.0264	191.284	-0.36932
				1.285	-0.10761	31.285	0.18867	61.285	-0.12012	131.285	0.00309	161.285	0.00185	191.285	-0.40051
				1.286	-0.11117	31.286	0.19423	61.286	-0.10468	131.286	-0.00417	161.286	0.01544	191.286	-0.37426
				1.287	-0.10669	31.287	0.172	61.287	-0.09171	131.287	-0.01251	161.287	0.00571	191.287	-0.36747
				1.288	-0.1002	31.288	0.17787	61.288	-0.08801	131.288	-0.01776	161.288	0.00896	191.288	-0.42336
				1.289	-0.09356	31.289	0.14791	61.289	-0.08615	131.289	-0.02146	161.289	0.01714	191.289	-0.47369
				1.29	-0.08847	31.29	0.13834	61.29	-0.08832	131.29	-0.02424	161.29	-0.00216	191.29	-0.46875
				1.291	-0.0897	31.291	0.12228	61.291	-0.09356	131.291	-0.02687	161.291	0.01837	191.291	-0.4144
				1.292	-0.08754	31.292	0.13186	61.292	-0.10561	131.292	-0.0227	161.292	0.01853	191.292	-0.40514
				1.293	-0.0738	31.293	0.13741	61.293	-0.11456	131.293	-0.01667	161.293	0.03798	191.293	-0.45918
				1.294	-0.06346	31.294	0.1368	61.294	-0.13371	131.294	-0.01112	161.294	0.01637	191.294	-0.49191
				1.295	-0.0579	31.295	0.15779	61.295	-0.14575	131.295	-0.00401	161.295	0.02084	191.295	-0.46566
				1.296	-0.05358	31.296	0.17076	61.296	-0.15718	131.296	0.00401	161.296	-0.01436	191.296	-0.43355
				1.297	-0.0545	31.297	0.18034	61.297	-0.16706	131.297	0.01297	161.297	-0.01143	191.297	-0.43571
				1.298	-0.05944	31.298	0.1757	61.298	-0.17725	131.298	0.01822	161.298	-0.03783	191.298	-0.48265
				1.299	-0.06253	31.299	0.17416	61.299	-0.1862	131.299	0.02208	161.299	-0.03999	191.299	-0.50735
				1.3	-0.06624	31.3	0.17601	61.3	-0.19114	131.3	0.02532	161.3	-0.04169	191.3	-0.49716
				1.301	-0.07164	31.301	0.17107	61.301	-0.18991	131.301	0.02872	161.301	-0.02918	191.301	-0.48048
				1.302	-0.07612	31.302	0.17169	61.302	-0.1757	131.302	0.02455	161.302	-0.02779	191.302	-0.51353
				1.303	-0.07982	31.303	0.16459	61.303	-0.16675	131.303	0.01776	161.303	-0.02841	191.303	-0.56417
				1.304	-0.08368	31.304	0.15409	61.304	-0.14637	131.304	0.01343	161.304	-0.00679	191.304	-0.59875
				1.305	-0.08785	31.305	0.13	61.305	-0.13124	131.305	0.00695	161.305	0.03196	191.305	-0.61543
				1.306	-0.09017	31.306	0.11086	61.306	-0.11209	131.306	-0.00124	161.306	0.00201	191.306	-0.61666
				1.307	-0.08955	31.307	0.09881	61.307	-0.10005	131.307	-0.01173	161.307	0.01899	191.307	-0.60524
				1.308	-0.08461	31.308	0.07751	61.308	-0.08986	131.308	-0.01837	161.308	0.00448	191.308	-0.59937
				1.309	-0.08044	31.309	0.06855	61.309	-0.08739	131.309	-0.021	161.309	-0.0159	191.309	-0.60555
				1.31	-0.07612	31.31	0.07349	61.31	-0.08337	131.31	-0.02517	161.31	-0.0034	191.31	-0.57992
				1.311	-0.0667	31.311	0.06793	61.311	-0.08677	131.311	-0.02825	161.311	0.02656	191.311	-0.56787
				1.312	-0.0579	31.312	0.06176	61.312	-0.0948	131.312	-0.02439	161.312	0.01637	191.312	-0.57498
				1.313	-0.04848	31.313	0.06577	61.313	-0.10592	131.313	-0.01776	161.313	0.000926383	191.313	-0.60215
				1.314	-0.0423	31.314	0.06546	61.314	-0.11858	131.314	-0.01173	161.314	0.00633	191.314	-0.62099
				1.315	-0.03798	31.315	0.07751	61.315	-0.12938	131.315	-0.00448	161.315	-0.00648	191.315	-0.61141
				1.316	-0.03567	31.316	0.09326	61.316	-0.14297	131.316	0.00247	161.316	-0.03103	191.316	-0.5864
				1.317	-0.0369	31.317	0.10561	61.317	-0.15316	131.317	0.01081	161.317	-0.04292	191.317	-0.56293
				1.318	-0.04092	31.318	0.11518	61.318	-0.16335	131.318	0.0142	161.318	-0.01189	191.318	-0.53267
				1.319	-0.04647	31.319	0.12167	61.319	-0.17045	131.319	0.01776	161.319	-0.01652	191.319	-0.51816
				1.32	-0.05203	31.32	0.12537	61.32	-0.17694	131.32	0.01945	161.32	-0.00757	191.32	-0.50766
				1.321	-0.05913	31.321	0.12321	61.321	-0.17262	131.321	0.02223	161.321	-0.02409	191.321	-0.49623
				1.322	-0.06917	31.322	0.10777	61.322	-0.16304	131.322	0.01992	161.322	-0.02795	191.322	-0.50333
				1.323	-0.08229	31.323	0.11796	61.323	-0.15594	131.323	0.01281	161.323	-0.01328	191.323	-0.5092
				1.324	-0.08708	31.324	0.09573	61.324	-0.14575	131.324	0.00664	161.324	-0.02548	191.324	-0.5092
				1.325	-0.09079	31.325	0.08646	61.325	-0.13124	131.325	-0.000617589	161.325	-0.02208	191.325	-0.49222
				1.326	-0.09279	31.326	0.07473	61.326	-0.11271	131.326	-0.00973	161.326	-0.01204	191.326	-0.47431
				1.327	-0.09094	31.327	0.05589	61.327	-0.09912	131.327	-0.01683	161.327	-0.00803	191.327	-0.48295
				1.328	-0.086	31.328	0.05466	61.328	-0.09264	131.328	-0.02316	161.328	-0.0298	191.328	-0.50642
				1.329	-0.07874	31.329	0.0528	61.329	-0.08584	131.329	-0.02918	161.329	-0.02316	191.329	-0.53298
				1.33	-0.07133	31.33	0.03211	61.33	-0.08121	131.33	-0.03196	161.33	-0.00247	191.33	-0.5583
				1.331	-0.06068	31.331	0.0315	61.331	-0.0843	131.331	-0.03242	161.331	-0.01173	191.331	-0.5827
				1.332	-0.05898	31.332	0.03211	61.332	-0.09202	131.332	-0.02856	161.332	-0.00973	191.332	-0.59381
				1.333	-0.05481	31.333	0.042	61.333	-0.09943	131.333	-0.02192	161.333	0.00926	191.333	-0.583
				1.334	-0.04339	31.334	0.03675	61.334	-0.11456	131.334	-0.01637	161.334	0.01112	191.334	-0.57374
				1.335	-0.03706	31.335	0.06454	61.335	-0.12753	131.335	-0.00957	161.335	0.0034	191.335	-0.56911
				1.336	-0.03134	31.336	0.08121	61.336	-0.14328	131.336	-0.000308794	161.336	-0.02918	191.336	-0.55954
				1.337	-0.03011	31.337	0.08677	61.337	-0.15409	131.337	0.0088	161.337	-0.0071	191.337	-0.54564
				1.338	-0.0315	31.338	0.09264	61.338	-0.16304	131.338	0.01297	161.338	-0.03505	191.338	-0.53483
				1.339	-0.03428	31.339	0.10067	61.339	-0.16922	131.339	0.01606	161.339	-0.05512	191.339	-0.5268
				1.34	-0.03983	31.34	0.10067	61.34	-0.17447	131.34	0.01853	161.34	-0.04709	191.34	-0.51322
				1.341	-0.04647	31.341	0.10159	61.341	-0.17015	131.341	0.02162	161.341	-0.03875	191.341	-0.49994
				1.342	-0.05126	31.342	0.09387	61.342	-0.16397	131.342	0.02131	161.342	-0.01884	191.342	-0.49129
				1.343	-0.05527	31.343	0.08615	61.343	-0.15532	131.343	0.01281	161.343	-0.02625	191.343	-0.49562
				1.344	-0.06052	31.344	0.07689	61.344	-0.14266	131.344	0.0071	161.344	-0.04277	191.344	-0.50642
				1.345	-0.06562	31.345	0.06886	61.345	-0.12691	131.345	0.000154397	161.345	-0.00201	191.345	-0.52711
				1.346	-0.07041	31.346	0.06052	61.346	-0.109	131.346	-0.00865	161.346	-0.01683	191.346	-0.55398
				1.347	-0.06932	31.347	0.04879	61.347	-0.09604	131.347	-0.01559	161.347	0.01745	191.347	-0.59505
				1.348	-0.065	31.348	0.03366	61.348	-0.08955	131.348	-0.02084	161.348	-0.00185	191.348	-0.62037
				1.349	-0.05944	31.349	0.02069	61.349	-0.08554	131.349	-0.02594	161.349	-0.000154397	191.349	-0.63334
				1.35	-0.0525	31.35	0.00648	61.35	-0.08245	131.35	-0.0281	161.35	0.00648	191.35	-0.62932
				1.351	-0.04354	31.351	-0.00309	61.351	-0.08523	131.351	-0.03026	161.351	0.0139	191.351	-0.61666
				1.352	-0.03505	31.352	0.00401	61.352	-0.09326	131.352	-0.02656	161.352	-0.02856	191.352	-0.60493
				1.353	-0.02779	31.353	0.01451	61.353	-0.10283	131.353	-0.02038	161.353	-0.02887	191.353	-0.58733
				1.354	-0.02362	31.354	0.02501	61.354	-0.11858	131.354	-0.0122	161.354	-0.01281	191.354	-0.56787
				1.355	-0.01961	31.355	0.04292	61.355	-0.13494	131.355	-0.00479	161.355	-0.00355	191.355	-0.55367
				1.356	-0.01667	31.356	0.05589	61.356	-0.14884	131.356	0.00479	161.356	-0.01529	191.356	-0.53607
				1.357	-0.0159	31.357	0.06485	61.357	-0.1581	131.357	0.01173	161.357	-0.03026	191.357	-0.52495
				1.358	-0.01899	31.358	0.07998	61.358	-0.16829	131.358	0.01698	161.358	-0.02053	191.358	-0.50951
				1.359	-0.02192	31.359	0.07998	61.359	-0.17787	131.359	0.0227	161.359	-0.03798	191.359	-0.48265
				1.36	-0.02733	31.36	0.08399	61.36	-0.18126	131.36	0.02656	161.36	-0.01853	191.36	-0.46566
				1.361	-0.03474	31.361	0.08584	61.361	-0.17848	131.361	0.02949	161.361	-0.03875	191.361	-0.45979
				1.362	-0.03922	31.362	0.07936	61.362	-0.17045	131.362	0.0264	161.362	-0.03613	191.362	-0.45485
				1.363	-0.04616	31.363	0.07349	61.363	-0.16521	131.363	0.01961	161.363	-0.04802	191.363	-0.44775
				1.364	-0.05064	31.364	0.06917	61.364	-0.15378	131.364	0.0139	161.364	-0.02362	191.364	-0.44374
				1.365	-0.05296	31.365	0.05435	61.365	-0.14081	131.365	0.00525	161.365	-0.02223	191.365	-0.45146
				1.366	-0.05728	31.366	0.03829	61.366	-0.12475	131.366	-0.0034	161.366	-0.01606	191.366	-0.45763
				1.367	-0.05759	31.367	0.03335	61.367	-0.11333	131.367	-0.0088	161.367	-0.0369	191.367	-0.46751
				1.368	-0.05172	31.368	0.01112	61.368	-0.10561	131.368	-0.01451	161.368	-0.01806	191.368	-0.48295
				1.369	-0.04632	31.369	0.00309	61.369	-0.09943	131.369	-0.01853	161.369	-0.01698	191.369	-0.51044
				1.37	-0.04107	31.37	-0.00679	61.37	-0.09696	131.37	-0.02131	161.37	-0.000771986	191.37	-0.53761
				1.371	-0.0332	31.371	-0.00401	61.371	-0.10159	131.371	-0.02362	161.371	0.00324	191.371	-0.55583
				1.372	-0.02331	31.372	-0.00247	61.372	-0.1124	131.372	-0.01899	161.372	-0.01158	191.372	-0.56046
				1.373	-0.01575	31.373	0.00371	61.373	-0.12383	131.373	-0.01143	161.373	-0.00926	191.373	-0.55398
				1.374	-0.0088	31.374	0.01328	61.374	-0.1405	131.374	-0.00772	161.374	0.02578	191.374	-0.53885
				1.375	-0.00417	31.375	0.02748	61.375	-0.15347	131.375	-0.000617589	161.375	0.00741	191.375	-0.51569
				1.376	-0.00293	31.376	0.04014	61.376	-0.16644	131.376	0.00772	161.376	-0.02254	191.376	-0.49345
				1.377	-0.00293	31.377	0.05157	61.377	-0.17787	131.377	0.01683	161.377	-0.05497	191.377	-0.48203
				1.378	-0.00602	31.378	0.06176	61.378	-0.19176	131.378	0.02316	161.378	-0.01791	191.378	-0.47029
				1.379	-0.01158	31.379	0.06917	61.379	-0.20288	131.379	0.02702	161.379	-0.01992	191.379	-0.45671
				1.38	-0.01559	31.38	0.07041	61.38	-0.20998	131.38	0.0298	161.38	-0.02702	191.38	-0.44034
				1.381	-0.02301	31.381	0.07288	61.381	-0.20967	131.381	0.03397	161.381	-0.04462	191.381	-0.42552
				1.382	-0.03011	31.382	0.06917	61.382	-0.19979	131.382	0.03196	161.382	-0.03474	191.382	-0.42552
				1.383	-0.03443	31.383	0.06083	61.383	-0.19022	131.383	0.02486	161.383	-0.02162	191.383	-0.4215
				1.384	-0.03875	31.384	0.05095	61.384	-0.17848	131.384	0.01945	161.384	-0.03613	191.384	-0.41718
				1.385	-0.04493	31.385	0.03767	61.385	-0.16706	131.385	0.0139	161.385	-0.02594	191.385	-0.41749
				1.386	-0.04894	31.386	0.02409	61.386	-0.15779	131.386	0.00571	161.386	-0.00525	191.386	-0.4249
				1.387	-0.04864	31.387	0.00741	61.387	-0.15131	131.387	0.00139	161.387	-0.00124	191.387	-0.4425
				1.388	-0.04524	31.388	-0.00803	61.388	-0.14699	131.388	-0.00278	161.388	0.02084	191.388	-0.45856
				1.389	-0.04092	31.389	-0.01173	61.389	-0.14452	131.389	-0.01127	161.389	-0.01806	191.389	-0.47153
				1.39	-0.03489	31.39	-0.02347	61.39	-0.1439	131.39	-0.01482	161.39	-0.02455	191.39	-0.48079
				1.391	-0.02378	31.391	-0.02563	61.391	-0.14791	131.391	-0.01806	161.391	-0.0054	191.391	-0.48882
				1.392	-0.01559	31.392	-0.02872	61.392	-0.15532	131.392	-0.01405	161.392	-0.00571	191.392	-0.49654
				1.393	-0.00834	31.393	-0.01698	61.393	-0.16428	131.393	-0.00648	161.393	-0.00772	191.393	-0.49685
				1.394	-0.00355	31.394	-0.00648	61.394	-0.17941	131.394	-0.000771986	161.394	-0.03042	191.394	-0.49191
				1.395	0.00108	31.395	0.00834	61.395	-0.19825	131.395	0.00695	161.395	-0.02903	191.395	-0.48295
				1.396	0.00463	31.396	0.03181	61.396	-0.21616	131.396	0.01405	161.396	-0.01776	191.396	-0.47585
				1.397	0.00448	31.397	0.04045	61.397	-0.23129	131.397	0.02023	161.397	-0.00371	191.397	-0.46875
				1.398	0.000308794	31.398	0.05836	61.398	-0.24611	131.398	0.02903	161.398	-0.04786	191.398	-0.46319
				1.399	-0.00355	31.399	0.05744	61.399	-0.25908	131.399	0.03196	161.399	-0.04369	191.399	-0.45208
				1.4	-0.0105	31.4	0.06392	61.4	-0.26649	131.4	0.03381	161.4	-0.02131	191.4	-0.44466
				1.401	-0.01667	31.401	0.06454	61.401	-0.26495	131.401	0.03767	161.401	-0.04694	191.401	-0.43725
				1.402	-0.02362	31.402	0.05497	61.402	-0.25846	131.402	0.03366	161.402	-0.06454	191.402	-0.43139
				1.403	-0.02964	31.403	0.05219	61.403	-0.25383	131.403	0.02563	161.403	-0.06006	191.403	-0.42397
				1.404	-0.03474	31.404	0.03736	61.404	-0.24457	131.404	0.01806	161.404	-0.02254	191.404	-0.42428
				1.405	-0.03922	31.405	0.02717	61.405	-0.23499	131.405	0.01081	161.405	0.00355	191.405	-0.42614
				1.406	-0.04292	31.406	0.01143	61.406	-0.22542	131.406	0.00262	161.406	-0.0176	191.406	-0.42737
				1.407	-0.04323	31.407	-0.00278	61.407	-0.21986	131.407	-0.00587	161.407	0.00216	191.407	-0.43139
				1.408	-0.03983	31.408	-0.0139	61.408	-0.21616	131.408	-0.01343	161.408	-0.01328	191.408	-0.44096
				1.409	-0.03458	31.409	-0.02625	61.409	-0.21801	131.409	-0.01791	161.409	0.00695	191.409	-0.45177
				1.41	-0.0281	31.41	-0.03829	61.41	-0.21986	131.41	-0.02038	161.41	-0.01575	191.41	-0.46381
				1.411	-0.01606	31.411	-0.03953	61.411	-0.2282	131.411	-0.02331	161.411	-0.0054	191.411	-0.47184
				1.412	-0.00803	31.412	-0.03181	61.412	-0.24117	131.412	-0.021	161.412	-0.00479	191.412	-0.47709
				1.413	-0.00185	31.413	-0.02347	61.413	-0.25414	131.413	-0.01559	161.413	-0.00232	191.413	-0.47801
				1.414	0.00448	31.414	-0.01328	61.414	-0.27514	131.414	-0.00957	161.414	-0.03968	191.414	-0.47493
				1.415	0.00757	31.415	0	61.415	-0.29768	131.415	-0.00247	161.415	-0.01343	191.415	-0.47122
				1.416	0.01004	31.416	0.0142	61.416	-0.31775	131.416	0.00525	161.416	-0.01158	191.416	-0.4669
				1.417	0.01204	31.417	0.02841	61.417	-0.33751	131.417	0.01359	161.417	-0.0298	191.417	-0.45732
				1.418	0.0105	31.418	0.04014	61.418	-0.36067	131.418	0.02038	161.418	-0.02995	191.418	-0.44559
				1.419	0.00247	31.419	0.04632	61.419	-0.37673	131.419	0.02331	161.419	-0.03134	191.419	-0.42953
				1.42	-0.00247	31.42	0.05064	61.42	-0.38445	131.42	0.02455	161.42	-0.02285	191.42	-0.41564
				1.421	-0.00679	31.421	0.05188	61.421	-0.38414	131.421	0.0264	161.421	-0.02934	191.421	-0.41255
				1.422	-0.01467	31.422	0.04447	61.422	-0.38043	131.422	0.02517	161.422	-0.03983	191.422	-0.41101
				1.423	-0.02331	31.423	0.03706	61.423	-0.38043	131.423	0.01899	161.423	-0.04802	191.423	-0.41224
				1.424	-0.02717	31.424	0.02347	61.424	-0.37333	131.424	0.01173	161.424	-0.0122	191.424	-0.42089
				1.425	-0.02964	31.425	0.00803	61.425	-0.36777	131.425	0.00571	161.425	-0.02563	191.425	-0.43417
				1.426	-0.03582	31.426	-0.00247	61.426	-0.36438	131.426	-0.00278	161.426	-0.02934	191.426	-0.4459
				1.427	-0.03721	31.427	-0.01359	61.427	-0.36994	131.427	-0.01158	161.427	-0.03165	191.427	-0.4601
				1.428	-0.03196	31.428	-0.02625	61.428	-0.38568	131.428	-0.01698	161.428	-0.01235	191.428	-0.47431
				1.429	-0.02764	31.429	-0.04138	61.429	-0.39001	131.429	-0.02053	161.429	-0.00741	191.429	-0.4916
				1.43	-0.02254	31.43	-0.04879	61.43	-0.40051	131.43	-0.02378	161.43	-0.01544	191.43	-0.51322
				1.431	-0.01374	31.431	-0.0562	61.431	-0.4212	131.431	-0.0264	161.431	-0.000771986	191.431	-0.52742
				1.432	-0.00448	31.432	-0.04694	61.432	-0.44127	131.432	-0.02331	161.432	-0.01899	191.432	-0.53699
				1.433	0.0051	31.433	-0.0386	61.433	-0.453	131.433	-0.01637	161.433	-0.03783	191.433	-0.52989
				1.434	0.00988	31.434	-0.02656	61.434	-0.47122	131.434	-0.00865	161.434	-0.04308	191.434	-0.50303
				1.435	0.01482	31.435	-0.01081	61.435	-0.48635	131.435	-0.00232	161.435	-0.042	191.435	-0.48018
				1.436	0.01637	31.436	0.00309	61.436	-0.50272	131.436	0.00648	161.436	-0.04632	191.436	-0.46257
				1.437	0.01606	31.437	0.01451	61.437	-0.52557	131.437	0.01451	161.437	-0.06902	191.437	-0.4425
				1.438	0.01482	31.438	0.0247	61.438	-0.54904	131.438	0.01961	161.438	-0.05141	191.438	-0.4212
				1.439	0.01019	31.439	0.03366	61.439	-0.56818	131.439	0.02532	161.439	-0.04755	191.439	-0.40545
				1.44	0.00432	31.44	0.03551	61.44	-0.59505	131.44	0.02934	161.44	-0.05682	191.44	-0.39464
				1.441	-0.00494	31.441	0.03798	61.441	-0.72505	131.441	0.03119	161.441	-0.05435	191.441	-0.40761
				1.442	-0.01266	31.442	0.03026	61.442	-0.91249	131.442	0.02733	161.442	-0.02995	191.442	-0.39804
				1.443	-0.01899	31.443	0.02069	61.443	-1.07121	131.443	0.02131	161.443	-0.03335	191.443	-0.38105
				1.444	-0.02563	31.444	0.01235	61.444	-1.12648	131.444	0.01374	161.444	-0.03597	191.444	-0.36407
				1.445	-0.0332	31.445	0.000617589	61.445	-1.03786	131.445	0.00679	161.445	-0.04138	191.445	-0.35172
				1.446	-0.0352	31.446	-0.01266	61.446	-0.88717	131.446	-0.000463192	161.446	-0.0264	191.446	-0.33813
				1.447	-0.03582	31.447	-0.02779	61.447	-0.80503	131.447	-0.00803	161.447	-0.02702	191.447	-0.32948
				1.448	-0.03458	31.448	-0.03767	61.448	-0.81367	131.448	-0.01544	161.448	-0.02934	191.448	-0.32763
				1.449	-0.02748	31.449	-0.05311	61.449	-0.72443	131.449	-0.02131	161.449	-0.00262	191.449	-0.33504
				1.45	-0.01945	31.45	-0.06021	61.45	-0.65001	131.45	-0.02192	161.45	0.00911	191.45	-0.35079
				1.451	-0.01143	31.451	-0.06207	61.451	-0.62253	131.451	-0.02378	161.451	0.00262	191.451	-0.365
				1.452	-0.00479	31.452	-0.06083	61.452	-0.61543	131.452	-0.02069	161.452	0.00448	191.452	-0.3653
				1.453	0.00293	31.453	-0.05033	61.453	-0.62593	131.453	-0.01621	161.453	-0.01374	191.453	-0.35264
				1.454	0.00973	31.454	-0.0423	61.454	-0.67502	131.454	-0.01112	161.454	-0.01945	191.454	-0.33442
				1.455	0.01173	31.455	-0.02439	61.455	-0.75284	131.455	-0.00216	161.455	-0.01251	191.455	-0.31898
				1.456	0.01281	31.456	-0.00865	61.456	-0.79545	131.456	0.00571	161.456	-0.02007	191.456	-0.30293
				1.457	0.01235	31.457	0.00309	61.457	-0.80657	131.457	0.01235	161.457	-0.03211	191.457	-0.28656
				1.458	0.01096	31.458	0.01143	61.458	-0.84239	131.458	0.02038	161.458	-0.05033	191.458	-0.27297
				1.459	0.00602	31.459	0.01884	61.459	-0.87296	131.459	0.02563	161.459	-0.04308	191.459	-0.26124
				1.46	0.00216	31.46	0.02378	61.46	-0.89828	131.46	0.02949	161.46	-0.04153	191.46	-0.25383
				1.461	-0.00556	31.461	0.02717	61.461	-0.94151	131.461	0.03103	161.461	-0.04817	191.461	-0.24765
				1.462	-0.01173	31.462	0.02563	61.462	-0.95541	131.462	0.02733	161.462	-0.04169	191.462	-0.24302
				1.463	-0.01837	31.463	0.01637	61.463	-0.97301	131.463	0.02053	161.463	-0.05327	191.463	-0.24117
				1.464	-0.0247	31.464	0.00618	61.464	-0.99308	131.464	0.01436	161.464	-0.04169	191.464	-0.2424
				1.465	-0.03073	31.465	-0.00556	61.465	-1.0218	131.465	0.00757	161.465	-0.02177	191.465	-0.24981
				1.466	-0.0352	31.466	-0.021	61.466	-1.03755	131.466	-0.00201	161.466	-0.03675	191.466	-0.26155
				1.467	-0.03551	31.467	-0.03458	61.467	-1.04095	131.467	-0.0088	161.467	-0.02192	191.467	-0.27668
				1.468	-0.03181	31.468	-0.05064	61.468	-1.04156	131.468	-0.01405	161.468	-0.01745	191.468	-0.29119
				1.469	-0.02594	31.469	-0.0596	61.469	-1.11042	131.469	-0.01899	161.469	-0.0051	191.469	-0.30818
				1.47	-0.02069	31.47	-0.07071	61.47	-1.15829	131.47	-0.02223	161.47	-0.02934	191.47	-0.32115
				1.471	-0.01189	31.471	-0.07133	61.471	-1.13235	131.471	-0.02378	161.471	-0.01127	191.471	-0.33412
				1.472	-0.00278	31.472	-0.06546	61.472	-1.13791	131.472	-0.02007	161.472	-0.02548	191.472	-0.34894
				1.473	0.00355	31.473	-0.05805	61.473	-1.18145	131.473	-0.01482	161.473	-0.02841	191.473	-0.36314
				1.474	0.00865	31.474	-0.04508	61.474	-1.24599	131.474	-0.00834	161.474	-0.02223	191.474	-0.37426
				1.475	0.0122	31.475	-0.02995	61.475	-1.26359	131.475	-0.000771986	161.475	-0.00602	191.475	-0.38723
				1.476	0.01544	31.476	-0.01359	61.476	-1.28273	131.476	0.00726	161.476	-0.03134	191.476	-0.39649
				1.477	0.01467	31.477	-0.00309	61.477	-1.359	131.477	0.01343	161.477	-0.02069	191.477	-0.40298
				1.478	0.0105	31.478	0.00865	61.478	-1.43188	131.478	0.02131	161.478	-0.04385	191.478	-0.41348
				1.479	0.00726	31.479	0.01451	61.479	-1.48252	131.479	0.02687	161.479	-0.04786	191.479	-0.43046
				1.48	0.00124	31.48	0.01915	61.48	-1.60511	131.48	0.03042	161.48	-0.02841	191.48	-0.45918
				1.481	-0.00896	31.481	0.01791	61.481	-1.69034	131.481	0.03335	161.481	-0.05574	191.481	-0.50333
				1.482	-0.01529	31.482	0.01328	61.482	-1.79132	131.482	0.03289	161.482	-0.03582	191.482	-0.56509
				1.483	-0.02223	31.483	0.00556	61.483	-1.89415	131.483	0.02717	161.483	-0.04169	191.483	-0.65279
				1.484	-0.02733	31.484	-0.00309	61.484	-1.74809	131.484	0.01961	161.484	-0.04107	191.484	-0.8004
				1.485	-0.03242	31.485	-0.01637	61.485	-1.60357	131.485	0.01127	161.485	-0.02748	191.485	-1.04403
				1.486	-0.03798	31.486	-0.02964	61.486	-1.43867	131.486	0.0034	161.486	-0.02532	191.486	-1.42169
				1.487	-0.03752	31.487	-0.0491	61.487	-1.36827	131.487	-0.0034	161.487	-0.02208	191.487	-1.65699
				1.488	-0.0335	31.488	-0.05836	61.488	-1.33832	131.488	-0.00803	161.488	-0.0247	191.488	-1.45627
				1.489	-0.0281	31.489	-0.06917	61.489	-1.32071	131.489	-0.01281	161.489	-0.01837	191.489	-1.19843
				1.49	-0.02115	31.49	-0.07843	61.49	-1.28397	131.49	-0.01451	161.49	0.00232	191.49	-1.04681
				1.491	-0.01281	31.491	-0.07967	61.491	-1.27501	131.491	-0.01683	161.491	0.00309	191.491	-0.94275
				1.492	-0.00324	31.492	-0.07967	61.492	-1.2185	131.492	-0.01467	161.492	-0.02192	191.492	-0.82942
				1.493	0.00525	31.493	-0.07041	61.493	-1.15304	131.493	-0.00772	161.493	-0.01559	191.493	-0.69324
				1.494	0.01112	31.494	-0.06423	61.494	-1.11351	131.494	-0.00124	161.494	-0.02625	191.494	-0.61821
				1.495	0.01251	31.495	-0.04755	61.495	-1.12062	131.495	0.00726	161.495	-0.04478	191.495	-0.55923
				1.496	0.01559	31.496	-0.03335	61.496	-1.11382	131.496	0.01575	161.496	-0.05651	191.496	-0.5021
				1.497	0.01776	31.497	-0.01544	61.497	-1.02767	131.497	0.0227	161.497	-0.04385	191.497	-0.47647
				1.498	0.01544	31.498	-0.00432	61.498	-0.97641	131.498	0.0298	161.498	-0.03458	191.498	-0.46103
				1.499	0.01019	31.499	-0.00185	61.499	-0.92824	131.499	0.03613	161.499	-0.05404	191.499	-0.44281
				1.5	0.0051	31.5	0.00463	61.5	-0.89025	131.5	0.03875	161.5	-0.04431	191.5	-0.43509
				1.501	-0.00124	31.501	0.00247	61.501	-0.86462	131.501	0.03999	161.501	-0.04786	191.501	-0.42892
				1.502	-0.00834	31.502	-0.000308794	61.502	-0.84023	131.502	0.03752	161.502	-0.0562	191.502	-0.42768
				1.503	-0.0139	31.503	-0.0071	61.503	-0.82139	131.503	0.03289	161.503	-0.03983	191.503	-0.43756
				1.504	-0.01992	31.504	-0.01544	61.504	-0.78804	131.504	0.02486	161.504	-0.02439	191.504	-0.4564
				1.505	-0.02517	31.505	-0.02995	61.505	-0.77662	131.505	0.01791	161.505	-0.04184	191.505	-0.48018
				1.506	-0.0315	31.506	-0.04786	61.506	-0.74327	131.506	0.00942	161.506	-0.00664	191.506	-0.516
				1.507	-0.0298	31.507	-0.06392	61.507	-0.70899	131.507	0.00448	161.507	-0.03088	191.507	-0.56293
				1.508	-0.02609	31.508	-0.07658	61.508	-0.7059	131.508	-0.000926383	161.508	-0.02146	191.508	-0.62068
				1.509	-0.02131	31.509	-0.08554	61.509	-0.69016	131.509	-0.00618	161.509	0.00973	191.509	-0.69973
				1.51	-0.01297	31.51	-0.09542	61.51	-0.69973	131.51	-0.0088	161.51	0.000617589	191.51	-0.82078
				1.511	-0.00417	31.511	-0.09758	61.511	-0.69911	131.511	-0.01096	161.511	0.000771986	191.511	-0.96869
				1.512	0.00355	31.512	-0.09233	61.512	-0.70837	131.512	-0.00865	161.512	-0.00124	191.512	-1.078
				1.513	0.01096	31.513	-0.08461	61.513	-0.72258	131.513	-0.00278	161.513	0.00401	191.513	-1.13235
				1.514	0.01606	31.514	-0.07565	61.514	-0.74172	131.514	0.00216	161.514	-0.00988	191.514	-1.25834
				1.515	0.02053	31.515	-0.06361	61.515	-0.73586	131.515	0.00973	161.515	-0.00973	191.515	-1.25371
				1.516	0.02378	31.516	-0.04941	61.516	-0.73431	131.516	0.01621	161.516	-0.00695	191.516	-1.2605
				1.517	0.02208	31.517	-0.03335	61.517	-0.7303	131.517	0.02455	161.517	-0.02687	191.517	-1.25896
				1.518	0.02053	31.518	-0.021	61.518	-0.7232	131.518	0.03026	161.518	-0.0122	191.518	-1.25247
				1.519	0.01575	31.519	-0.01606	61.519	-0.71609	131.519	0.03567	161.519	-0.03706	191.519	-1.2534
				1.52	0.01034	31.52	-0.01081	61.52	-0.7127	131.52	0.03798	161.52	-0.042	191.52	-1.2747
				1.521	0.00309	31.521	-0.00865	61.521	-0.70035	131.521	0.03953	161.521	-0.03211	191.521	-1.30991
				1.522	-0.00448	31.522	-0.01451	61.522	-0.68799	131.522	0.03597	161.522	-0.04755	191.522	-1.37414
				1.523	-0.01065	31.523	-0.02069	61.523	-0.67564	131.523	0.0298	161.523	-0.02501	191.523	-1.45257
				1.524	-0.01637	31.524	-0.03211	61.524	-0.64909	131.524	0.02347	161.524	-0.03042	191.524	-1.51525
				1.525	-0.02192	31.525	-0.04755	61.525	-0.63025	131.525	0.01683	161.525	-0.03767	191.525	-1.56157
				1.526	-0.02748	31.526	-0.06145	61.526	-0.61975	131.526	0.00757	161.526	-0.04092	191.526	-1.58813
				1.527	-0.02795	31.527	-0.07442	61.527	-0.60524	131.527	0.000308794	161.527	-0.02239	191.527	-1.5977
				1.528	-0.02424	31.528	-0.0843	61.528	-0.59103	131.528	-0.00741	161.528	-0.01776	191.528	-1.55416
				1.529	-0.01822	31.529	-0.09387	61.529	-0.57745	131.529	-0.01127	161.529	-0.0227	191.529	-1.49858
				1.53	-0.0139	31.53	-0.10561	61.53	-0.5725	131.53	-0.01652	161.53	-0.01899	191.53	-1.4501
				1.531	-0.0034	31.531	-0.10777	61.531	-0.57312	131.531	-0.02038	161.531	-0.00648	191.531	-1.422
				1.532	0.0051	31.532	-0.10437	61.532	-0.58547	131.532	-0.01498	161.532	0.000617589	191.532	-1.44423
				1.533	0.01081	31.533	-0.09727	61.533	-0.60061	131.533	-0.01034	161.533	-0.02409	191.533	-1.47233
				1.534	0.01698	31.534	-0.08832	61.534	-0.62871	131.534	-0.00448	161.534	-0.00324	191.534	-1.46801
				1.535	0.02115	31.535	-0.07473	61.535	-0.72227	131.535	0.0017	161.535	-0.0034	191.535	-1.42231
				1.536	0.02177	31.536	-0.06299	61.536	-0.67626	131.536	0.01019	161.536	-0.02671	191.536	-1.35283
				1.537	0.02362	31.537	-0.05033	61.537	-0.65711	131.537	0.01822	161.537	-0.01698	191.537	-1.28458
				1.538	0.02254	31.538	-0.0386	61.538	-0.64137	131.538	0.02424	161.538	-0.03628	191.538	-1.21572
				1.539	0.02115	31.539	-0.03397	61.539	-0.62037	131.539	0.02872	161.539	-0.02578	191.539	-1.14069
				1.54	0.01498	31.54	-0.02717	61.54	-0.59999	131.54	0.03211	161.54	-0.04678	191.54	-1.05237
				1.541	0.00587	31.541	-0.02378	61.541	-0.57652	131.541	0.0335	161.541	-0.03412	191.541	-0.98629
				1.542	0.000154397	31.542	-0.02841	61.542	-0.5512	131.542	0.03073	161.542	-0.03937	191.542	-0.94491
				1.543	-0.00695	31.543	-0.03613	61.543	-0.53452	131.543	0.02378	161.543	-0.02764	191.543	-0.91681
				1.544	-0.0139	31.544	-0.03953	61.544	-0.51445	131.544	0.01683	161.544	-0.03505	191.544	-0.88624
				1.545	-0.01961	31.545	-0.05744	61.545	-0.48882	131.545	0.0105	161.545	-0.01837	191.545	-0.86679
				1.546	-0.02625	31.546	-0.07442	61.546	-0.46999	131.546	0.0017	161.546	-0.02162	191.546	-0.8427
				1.547	-0.02687	31.547	-0.08584	61.547	-0.45331	131.547	-0.00973	161.547	-0.021	191.547	-0.83807
				1.548	-0.02301	31.548	-0.09604	61.548	-0.43818	131.548	-0.01374	161.548	-0.01606	191.548	-0.85598
				1.549	-0.0176	31.549	-0.10468	61.549	-0.42861	131.549	-0.01776	161.549	-0.00973	191.549	-0.90755
				1.55	-0.01251	31.55	-0.10252	61.55	-0.42552	131.55	-0.02131	161.55	-0.00648	191.55	-0.9761
				1.551	-0.0034	31.551	-0.11055	61.551	-0.43602	131.551	-0.02331	161.551	-0.01251	191.551	-1.057
				1.552	0.00587	31.552	-0.10962	61.552	-0.44528	131.552	-0.02223	161.552	-0.02053	191.552	-1.21541
				1.553	0.01328	31.553	-0.10406	61.553	-0.4493	131.553	-0.01667	161.553	-0.00787	191.553	-1.59956
				1.554	0.01868	31.554	-0.09356	61.554	-0.46103	131.554	-0.00896	161.554	-0.01992	191.554	-2.13439
				1.555	0.02223	31.555	-0.07936	61.555	-0.46906	131.555	-0.000617589	161.555	-0.02393	191.555	-2.13531
				1.556	0.02486	31.556	-0.06639	61.556	-0.47801	131.556	0.01451	161.556	-0.02825	191.556	-1.87901
				1.557	0.02455	31.557	-0.0525	61.557	-0.4916	131.557	0.02131	161.557	-0.03582	191.557	-1.58566
				1.558	0.02115	31.558	-0.03953	61.558	-0.5163	131.558	0.02486	161.558	-0.03736	191.558	-1.30219
				1.559	0.01698	31.559	-0.02964	61.559	-0.54749	131.559	0.02841	161.559	-0.02872	191.559	-1.09499
				1.56	0.00942	31.56	-0.02748	61.56	-0.57528	131.56	0.03211	161.56	-0.03211	191.56	-0.96529
				1.561	0.00154	31.561	-0.02625	61.561	-0.59443	131.561	0.03273	161.561	-0.04416	191.561	-0.90878
				1.562	-0.00401	31.562	-0.03242	61.562	-0.59628	131.562	0.03227	161.562	-0.04817	191.562	-0.89118
				1.563	-0.01019	31.563	-0.04416	61.563	-0.58949	131.563	0.0281	161.563	-0.03644	191.563	-0.89767
				1.564	-0.01791	31.564	-0.05558	61.564	-0.57498	131.564	0.01915	161.564	-0.03597	191.564	-0.89211
				1.565	-0.02331	31.565	-0.06639	61.565	-0.55737	131.565	0.01096	161.565	-0.02563	191.565	-0.87914
				1.566	-0.02764	31.566	-0.07874	61.566	-0.55212	131.566	0.00371	161.566	-0.03042	191.566	-0.87481
				1.567	-0.02949	31.567	-0.09202	61.567	-0.55583	131.567	-0.0034	161.567	-0.00679	191.567	-0.88593
				1.568	-0.02779	31.568	-0.10345	61.568	-0.55645	131.568	-0.00942	161.568	-0.0176	191.568	-0.90662
				1.569	-0.02254	31.569	-0.11672	61.569	-0.5549	131.569	-0.01529	161.569	-0.01945	191.569	-0.93503
				1.57	-0.01482	31.57	-0.12537	61.57	-0.54379	131.57	-0.01915	161.57	-0.01884	191.57	-0.96622
				1.571	-0.0071	31.571	-0.12938	61.571	-0.5336	131.571	-0.02084	161.571	-0.02162	191.571	-0.99679
				1.572	-0.00139	31.572	-0.12475	61.572	-0.53977	131.572	-0.01822	161.572	0.00479	191.572	-1.01099
				1.573	0.00834	31.573	-0.11456	61.573	-0.53761	131.573	-0.01266	161.573	-0.0071	191.573	-1.00976
				1.574	0.01667	31.574	-0.10375	61.574	-0.53267	131.574	-0.00787	161.574	0.00463	191.574	-1.0008
				1.575	0.01915	31.575	-0.08986	61.575	-0.54008	131.575	-0.000617589	161.575	-0.00247	191.575	-0.97795
				1.576	0.02208	31.576	-0.07596	61.576	-0.57158	131.576	0.00726	161.576	-0.0051	191.576	-0.94923
				1.577	0.02223	31.577	-0.06238	61.577	-0.56262	131.577	0.01606	161.577	-0.00772	191.577	-0.91866
				1.578	0.02023	31.578	-0.0525	61.578	-0.55861	131.578	0.021	161.578	-0.02115	191.578	-0.8955
				1.579	0.01513	31.579	-0.04663	61.579	-0.55521	131.579	0.0247	161.579	-0.01667	191.579	-0.87358
				1.58	0.01004	31.58	-0.0423	61.58	-0.5549	131.58	0.02856	161.58	-0.0315	191.58	-0.86401
				1.581	0.00293	31.581	-0.04107	61.581	-0.54842	131.581	0.03119	161.581	-0.0352	191.581	-0.88284
				1.582	-0.00278	31.582	-0.04755	61.582	-0.53144	131.582	0.02825	161.582	-0.04586	191.582	-1.01593
				1.583	-0.01004	31.583	-0.05867	61.583	-0.51816	131.583	0.02192	161.583	-0.03582	191.583	-1.16508
				1.584	-0.01776	31.584	-0.06701	61.584	-0.49809	131.584	0.01451	161.584	-0.03134	191.584	-1.00976
				1.585	-0.0227	31.585	-0.07843	61.585	-0.48079	131.585	0.0088	161.585	-0.01776	191.585	-0.84826
				1.586	-0.0264	31.586	-0.08955	61.586	-0.46443	131.586	-0.00432	161.586	-0.01745	191.586	-0.73895
				1.587	-0.02578	31.587	-0.10067	61.587	-0.44775	131.587	-0.01235	161.587	-0.00216	191.587	-0.71486
				1.588	-0.02486	31.588	-0.11117	61.588	-0.44219	131.588	-0.01652	161.588	-0.01637	191.588	-0.75469
				1.589	-0.01915	31.589	-0.12197	61.589	-0.44374	131.589	-0.02239	161.589	0.00154	191.589	-0.8569
				1.59	-0.01189	31.59	-0.13216	61.59	-0.44158	131.59	-0.02764	161.59	0.00262	191.59	-1.10981
				1.591	-0.00262	31.591	-0.13741	61.591	-0.43849	131.591	-0.02918	161.591	0.00571	191.591	-1.44855
				1.592	0.00618	31.592	-0.13494	61.592	-0.43941	131.592	-0.0247	161.592	-0.00494	191.592	-1.65514
				1.593	0.0142	31.593	-0.12753	61.593	-0.43694	131.593	-0.01899	161.593	-0.00185	191.593	-1.59091
				1.594	0.01899	31.594	-0.11858	61.594	-0.43972	131.594	-0.0122	161.594	-0.0142	191.594	-1.4467
				1.595	0.0227	31.595	-0.10406	61.595	-0.44683	131.595	-0.0054	161.595	-0.02439	191.595	-1.45998
				1.596	0.02594	31.596	-0.09202	61.596	-0.4564	131.596	0.0054	161.596	-0.02023	191.596	-1.49889
				1.597	0.02548	31.597	-0.07998	61.597	-0.45856	131.597	0.0122	161.597	-0.02795	191.597	-1.53286
				1.598	0.02409	31.598	-0.07102	61.598	-0.46504	131.598	0.01698	161.598	-0.02115	191.598	-1.61036
				1.599	0.01992	31.599	-0.06763	61.599	-0.47246	131.599	0.02192	161.599	-0.03844	191.599	-1.48129
				1.6	0.01529	31.6	-0.06546	61.6	-0.47338	131.6	0.02656	161.6	-0.03922	191.6	-1.20584
				1.601	0.00772	31.601	-0.06577	61.601	-0.46319	131.601	0.03042	161.601	-0.0403	191.601	-0.98536
				1.602	-0.000154397	31.602	-0.0701	61.602	-0.4493	131.602	0.02656	161.602	-0.04478	191.602	-0.86432
				1.603	-0.00741	31.603	-0.07813	61.603	-0.43725	131.603	0.0193	161.603	-0.03119	191.603	-0.73153
				1.604	-0.01328	31.604	-0.08523	61.604	-0.41996	131.604	0.01343	161.604	-0.02393	191.604	-0.59875
				1.605	-0.01915	31.605	-0.09758	61.605	-0.39958	131.605	0.00525	161.605	-0.03659	191.605	-0.50488
				1.606	-0.02409	31.606	-0.1124	61.606	-0.38291	131.606	-0.00262	161.606	-0.02053	191.606	-0.42058
				1.607	-0.0264	31.607	-0.1263	61.607	-0.36222	131.607	-0.0122	161.607	-0.02038	191.607	-0.35295
				1.608	-0.02439	31.608	-0.13525	61.608	-0.34492	131.608	-0.01837	161.608	-0.02053	191.608	-0.30478
				1.609	-0.01945	31.609	-0.14575	61.609	-0.33473	131.609	-0.02362	161.609	-0.01884	191.609	-0.30447
				1.61	-0.01297	31.61	-0.15347	61.61	-0.32609	131.61	-0.02702	161.61	-0.00818	191.61	-0.3091
				1.611	-0.00216	31.611	-0.15779	61.611	-0.32146	131.611	-0.03026	161.611	-0.00787	191.611	-0.29737
				1.612	0.00587	31.612	-0.15471	61.612	-0.32423	131.612	-0.02378	161.612	-0.00494	191.612	-0.27236
				1.613	0.01173	31.613	-0.1476	61.613	-0.33072	131.613	-0.0176	161.613	-0.01204	191.613	-0.25414
				1.614	0.01776	31.614	-0.13988	61.614	-0.34369	131.614	-0.0105	161.614	-0.02285	191.614	-0.23654
				1.615	0.02115	31.615	-0.12661	61.615	-0.36222	131.615	-0.00232	161.615	-0.01343	191.615	-0.22388
				1.616	0.02331	31.616	-0.11178	61.616	-0.37704	131.616	0.00587	161.616	-0.03443	191.616	-0.20627
				1.617	0.02378	31.617	-0.09758	61.617	-0.39032	131.617	0.01359	161.617	-0.03011	191.617	-0.18157
				1.618	0.01976	31.618	-0.0877	61.618	-0.39958	131.618	0.02038	161.618	-0.04107	191.618	-0.16768
				1.619	0.01559	31.619	-0.08307	61.619	-0.40792	131.619	0.02347	161.619	-0.0457	191.619	-0.15409
				1.62	0.01204	31.62	-0.08152	61.62	-0.40977	131.62	0.02825	161.62	-0.04462	191.62	-0.13803
				1.621	0.00463	31.621	-0.08121	61.621	-0.40298	131.621	0.03088	161.621	-0.04647	191.621	-0.12877
				1.622	-0.00154	31.622	-0.08523	61.622	-0.39248	131.622	0.0264	161.622	-0.04508	191.622	-0.09943
				1.623	-0.00911	31.623	-0.09264	61.623	-0.38198	131.623	0.01992	161.623	-0.042	191.623	-0.07596
				1.624	-0.01467	31.624	-0.10252	61.624	-0.36592	131.624	0.0142	161.624	-0.03937	191.624	-0.06114
				1.625	-0.021	31.625	-0.11919	61.625	-0.34122	131.625	0.00618	161.625	-0.01992	191.625	-0.05126
				1.626	-0.02532	31.626	-0.13463	61.626	-0.31898	131.626	-0.00355	161.626	-0.0122	191.626	-0.04632
				1.627	-0.02795	31.627	-0.14668	61.627	-0.30602	131.627	-0.01251	161.627	-0.02393	191.627	-0.04601
				1.628	-0.02301	31.628	-0.1581	61.628	-0.29088	131.628	-0.01915	161.628	-0.01143	191.628	-0.0491
				1.629	-0.01667	31.629	-0.16675	61.629	-0.27699	131.629	-0.02285	161.629	-0.0105	191.629	-0.05558
				1.63	-0.01158	31.63	-0.17663	61.63	-0.26958	131.63	-0.02702	161.63	-0.00849	191.63	-0.06701
				1.631	-0.00185	31.631	-0.18034	61.631	-0.27267	131.631	-0.02934	161.631	-0.00787	191.631	-0.07535
				1.632	0.0051	31.632	-0.17756	61.632	-0.27514	131.632	-0.02594	161.632	-0.00896	191.632	-0.08307
				1.633	0.01281	31.633	-0.17107	61.633	-0.27977	131.633	-0.01961	161.633	-0.02208	191.633	-0.0914
				1.634	0.02023	31.634	-0.16428	61.634	-0.29027	131.634	-0.01343	161.634	-0.00865	191.634	-0.13216
				1.635	0.02378	31.635	-0.15378	61.635	-0.30107	131.635	-0.00648	161.635	-0.02563	191.635	-0.13402
				1.636	0.0247	31.636	-0.14297	61.636	-0.31096	131.636	-0.000154397	161.636	-0.03227	191.636	-0.11364
				1.637	0.02532	31.637	-0.13093	61.637	-0.32084	131.637	0.01034	161.637	-0.04169	191.637	-0.09418
				1.638	0.02301	31.638	-0.12383	61.638	-0.3335	131.638	0.01683	161.638	-0.04014	191.638	-0.08368
				1.639	0.01776	31.639	-0.12352	61.639	-0.34091	131.639	0.02038	161.639	-0.03443	191.639	-0.07442
				1.64	0.01297	31.64	-0.1229	61.64	-0.344	131.64	0.02285	161.64	-0.05219	191.64	-0.05466
				1.641	0.00633	31.641	-0.12105	61.641	-0.3372	131.641	0.02439	161.641	-0.04447	191.641	-0.03582
				1.642	-0.000617589	31.642	-0.12969	61.642	-0.32516	131.642	0.02285	161.642	-0.04061	191.642	-0.01884
				1.643	-0.00772	31.643	-0.13803	61.643	-0.31435	131.643	0.0176	161.643	-0.0423	191.643	-0.00926
				1.644	-0.01328	31.644	-0.14606	61.644	-0.29953	131.644	0.01081	161.644	-0.0335	191.644	-0.00401
				1.645	-0.01961	31.645	-0.15718	61.645	-0.29305	131.645	0.0034	161.645	-0.04694	191.645	-0.00124
				1.646	-0.02455	31.646	-0.16706	61.646	-0.2705	131.646	-0.00602	161.646	-0.04817	191.646	-0.00278
				1.647	-0.0264	31.647	-0.17848	61.647	-0.24951	131.647	-0.0142	161.647	-0.02748	191.647	-0.00772
				1.648	-0.02409	31.648	-0.19022	61.648	-0.23407	131.648	-0.02038	161.648	-0.0193	191.648	-0.01173
				1.649	-0.01806	31.649	-0.20288	61.649	-0.22388	131.649	-0.0264	161.649	-0.02918	191.649	-0.02069
				1.65	-0.01204	31.65	-0.21183	61.65	-0.21492	131.65	-0.03042	161.65	-0.01127	191.65	-0.02995
				1.651	-0.00556	31.651	-0.21677	61.651	-0.21214	131.651	-0.03119	161.651	-0.00201	191.651	-0.03767
				1.652	0.00247	31.652	-0.21554	61.652	-0.21986	131.652	-0.02748	161.652	-0.01158	191.652	-0.04416
				1.653	0.01158	31.653	-0.20782	61.653	-0.22449	131.653	-0.02239	161.653	-0.00926	191.653	-0.0491
				1.654	0.01776	31.654	-0.19979	61.654	-0.23005	131.654	-0.01405	161.654	-0.021	191.654	-0.04879
				1.655	0.021	31.655	-0.18559	61.655	-0.23932	131.655	-0.00664	161.655	-0.02949	191.655	-0.04447
				1.656	0.02455	31.656	-0.17323	61.656	-0.25661	131.656	0.00232	161.656	-0.02501	191.656	-0.03675
				1.657	0.0247	31.657	-0.16675	61.657	-0.26525	131.657	0.00911	161.657	-0.02995	191.657	-0.02841
				1.658	0.02146	31.658	-0.1615	61.658	-0.27359	131.658	0.01529	161.658	-0.03844	191.658	-0.02038
				1.659	0.0159	31.659	-0.15594	61.659	-0.28625	131.659	0.02038	161.659	-0.03814	191.659	-0.01143
				1.66	0.01204	31.66	-0.15378	61.66	-0.29212	131.66	0.02347	161.66	-0.03829	191.66	-0.00278
				1.661	0.00648	31.661	-0.15409	61.661	-0.28625	131.661	0.02594	161.661	-0.05759	191.661	0.00278
				1.662	-0.0017	31.662	-0.15656	61.662	-0.27699	131.662	0.02131	161.662	-0.03875	191.662	0.00618
				1.663	-0.00834	31.663	-0.16243	61.663	-0.26309	131.663	0.0142	161.663	-0.03505	191.663	0.0071
				1.664	-0.01467	31.664	-0.16891	61.664	-0.24426	131.664	0.00787	161.664	-0.02949	191.664	0.0071
				1.665	-0.02069	31.665	-0.18003	61.665	-0.22511	131.665	-0.000463192	161.665	-0.03628	191.665	0.00556
				1.666	-0.02656	31.666	-0.19238	61.666	-0.2072	131.666	-0.00926	161.666	-0.02687	191.666	0.00185
				1.667	-0.02825	31.667	-0.20411	61.667	-0.18744	131.667	-0.01621	161.667	-0.02609	191.667	-0.00525
				1.668	-0.02501	31.668	-0.21369	61.668	-0.17663	131.668	-0.02223	161.668	-0.02687	191.668	-0.01235
				1.669	-0.01961	31.669	-0.28471	61.669	-0.1757	131.669	-0.02779	161.669	-0.02501	191.669	-0.01945
				1.67	-0.01328	31.67	-0.3968	61.67	-0.16829	131.67	-0.03134	161.67	-0.01621	191.67	-0.02717
				1.671	-0.00571	31.671	-0.48203	61.671	-0.16922	131.671	-0.03211	161.671	-0.01328	191.671	-0.06855
				1.672	0.00232	31.672	-0.53329	61.672	-0.17632	131.672	-0.02841	161.672	-0.01312	191.672	-0.0809
				1.673	0.01189	31.673	-0.53421	61.673	-0.17817	131.673	-0.02177	161.673	-0.0298	191.673	-0.07133
				1.674	0.01745	31.674	-0.45424	61.674	-0.18312	131.674	-0.01606	161.674	-0.01652	191.674	-0.06145
				1.675	0.02007	31.675	-0.37024	61.675	-0.1967	131.675	-0.00834	161.675	-0.03474	191.675	-0.05404
				1.676	0.02177	31.676	-0.32176	61.676	-0.20875	131.676	0.000154397	161.676	-0.0315	191.676	-0.04972
				1.677	0.02347	31.677	-0.26618	61.677	-0.21708	131.677	0.00741	161.677	-0.04848	191.677	-0.03953
				1.678	0.02007	31.678	-0.22727	61.678	-0.22635	131.678	0.01498	161.678	-0.04755	191.678	-0.02748
				1.679	0.01482	31.679	-0.20473	61.679	-0.23468	131.679	0.0176	161.679	-0.05234	191.679	-0.01698
				1.68	0.01158	31.68	-0.18682	61.68	-0.23592	131.68	0.021	161.68	-0.04601	191.68	-0.00803
				1.681	0.00463	31.681	-0.17941	61.681	-0.23221	131.681	0.02548	161.681	-0.04493	191.681	-0.00124
				1.682	-0.00293	31.682	-0.18497	61.682	-0.22542	131.682	0.02069	161.682	-0.04894	191.682	0.00679
				1.683	-0.00865	31.683	-0.19763	61.683	-0.21369	131.683	0.0139	161.683	-0.04647	191.683	0.00988
				1.684	-0.01467	31.684	-0.20535	61.684	-0.19763	131.684	0.0071	161.684	-0.04586	191.684	0.00988
				1.685	-0.02162	31.685	-0.2143	61.685	-0.17972	131.685	-0.000154397	161.685	-0.0403	191.685	0.0105
				1.686	-0.02656	31.686	-0.22882	61.686	-0.16397	131.686	-0.01004	161.686	-0.04339	191.686	0.00926
				1.687	-0.02841	31.687	-0.24734	61.687	-0.15162	131.687	-0.01822	161.687	-0.02594	191.687	0.00525
				1.688	-0.02517	31.688	-0.26958	61.688	-0.1405	131.688	-0.02486	161.688	-0.02949	191.688	-0.00247
				1.689	-0.01915	31.689	-0.2949	61.689	-0.13618	131.689	-0.02764	161.689	-0.0193	191.689	-0.01173
				1.69	-0.01436	31.69	-0.31034	61.69	-0.12846	131.69	-0.02995	161.69	-0.01297	191.69	-0.01451
				1.691	-0.00648	31.691	-0.33782	61.691	-0.12475	131.691	-0.03551	161.691	-0.01498	191.691	-0.01328
				1.692	0.00278	31.692	-0.35295	61.692	-0.12969	131.692	-0.0298	161.692	-0.02609	191.692	-0.00772
				1.693	0.01034	31.693	-0.35141	61.693	-0.13247	131.693	-0.02192	161.693	-0.01992	191.693	0.01173
				1.694	0.01606	31.694	-0.34832	61.694	-0.14019	131.694	-0.01266	161.694	-0.02517	191.694	0.05682
				1.695	0.01899	31.695	-0.33689	61.695	-0.15193	131.695	0.02131	161.695	-0.042	191.695	0.21338
				1.696	0.02038	31.696	-0.32794	61.696	-0.15903	131.696	0.02779	161.696	-0.0423	191.696	0.54286
				1.697	0.02115	31.697	-0.32176	61.697	-0.16304	131.697	0.02146	161.697	-0.05172	191.697	0.84733
				1.698	0.0193	31.698	-0.32084	61.698	-0.17076	131.698	0.02146	161.698	-0.05682	191.698	0.98413
				1.699	0.0139	31.699	-0.32547	61.699	-0.17694	131.699	0.02687	161.699	-0.06006	191.699	1.07213
				1.7	0.00865	31.7	-0.3301	61.7	-0.18064	131.7	0.02995	161.7	-0.05527	191.7	1.1271
				1.701	0.0034	31.701	-0.33442	61.701	-0.17972	131.701	0.03011	161.701	-0.06562	191.701	1.11228
				1.702	-0.00371	31.702	-0.35203	61.702	-0.17231	131.702	0.02486	161.702	-0.04925	191.702	0.85598
				1.703	-0.01189	31.703	-0.37241	61.703	-0.1615	131.703	0.01745	161.703	-0.05234	191.703	0.46319
				1.704	-0.01837	31.704	-0.40174	61.704	-0.14977	131.704	0.00957	161.704	-0.04616	191.704	0.18034
				1.705	-0.02455	31.705	-0.44312	61.705	-0.13278	131.705	0.000771986	161.705	-0.05527	191.705	0.01544
				1.706	-0.03011	31.706	-0.48542	61.706	-0.1124	131.706	-0.00772	161.706	-0.04956	191.706	-0.26309
				1.707	-0.03242	31.707	-0.53267	61.707	-0.09356	131.707	-0.0142	161.707	-0.0403	191.707	-0.48944
				1.708	-0.02903	31.708	-0.57374	61.708	-0.08554	131.708	-0.02146	161.708	-0.03458	191.708	-0.57189
				1.709	-0.02239	31.709	-0.60277	61.709	-0.07535	131.709	-0.02563	161.709	-0.021	191.709	-0.53545
				1.71	-0.01791	31.71	-0.62747	61.71	-0.06886	131.71	-0.03119	161.71	-0.01606	191.71	-0.45609
				1.711	-0.00957	31.711	-0.65619	61.711	-0.06608	131.711	-0.03289	161.711	-0.01374	191.711	-0.34986
				1.712	-0.000308794	31.712	-0.68089	61.712	-0.0738	131.712	-0.02964	161.712	-0.02733	191.712	-0.20103
				1.713	0.00726	31.713	-0.6917	61.713	-0.07905	131.713	-0.02455	161.713	-0.03011	191.713	-0.09634
				1.714	0.01281	31.714	-0.69633	61.714	-0.0877	131.714	-0.0176	161.714	-0.04215	191.714	-0.10437
				1.715	0.01544	31.715	-0.71764	61.715	-0.09974	131.715	-0.01004	161.715	-0.02995	191.715	-0.15038
				1.716	0.01791	31.716	-0.74759	61.716	-0.11549	131.716	-0.000771986	161.716	-0.0508	191.716	-0.15996
				1.717	0.01961	31.717	-0.78866	61.717	-0.12444	131.717	0.00757	161.717	-0.05883	191.717	-0.16026
				1.718	0.01745	31.718	-0.8251	61.718	-0.13556	131.718	0.01359	161.718	-0.06546	191.718	-0.21646
				1.719	0.0122	31.719	-0.86123	61.719	-0.14359	131.719	0.01822	161.719	-0.06346	191.719	-0.34338
				1.72	0.00726	31.72	-0.90384	61.72	-0.14606	131.72	0.01945	161.72	-0.065	191.72	-0.41533
				1.721	0	31.721	-0.91835	61.721	-0.14297	131.721	0.02301	161.721	-0.07473	191.721	-0.39587
				1.722	-0.00803	31.722	-0.95263	61.722	-0.13371	131.722	0.01961	161.722	-0.06238	191.722	-0.38414
				1.723	-0.01451	31.723	-1.0113	61.723	-0.12352	131.723	0.01158	161.723	-0.05481	191.723	-0.41348
				1.724	-0.01945	31.724	-0.98845	61.724	-0.10623	131.724	0.00355	161.724	-0.05574	191.724	-0.41533
				1.725	-0.02733	31.725	-0.92052	61.725	-0.08986	131.725	-0.00355	161.725	-0.04138	191.725	-0.36067
				1.726	-0.03227	31.726	-0.87945	61.726	-0.0738	131.726	-0.01143	161.726	-0.03829	191.726	-0.27112
				1.727	-0.03335	31.727	-0.86092	61.727	-0.06269	131.727	-0.01945	161.727	-0.0403	191.727	-0.18342
				1.728	-0.03211	31.728	-0.85258	61.728	-0.05558	131.728	-0.02671	161.728	-0.03706	191.728	-0.08955
				1.729	-0.02687	31.729	-0.8393	61.729	-0.04478	131.729	-0.03181	161.729	-0.03829	191.729	0.00278
				1.73	-0.02084	31.73	-0.80781	61.73	-0.03767	131.73	-0.03474	161.73	-0.03443	191.73	0.06824
				1.731	-0.0122	31.731	-0.75099	61.731	-0.04169	131.731	-0.03644	161.731	-0.02563	191.731	0.10499
				1.732	-0.00293	31.732	-0.68429	61.732	-0.04755	131.732	-0.03258	161.732	-0.02949	191.732	0.12352
				1.733	0.00587	31.733	-0.63735	61.733	-0.05064	131.733	-0.02609	161.733	-0.04246	191.733	0.10839
				1.734	0.0122	31.734	-0.5827	61.734	-0.06145	131.734	-0.01822	161.734	-0.04478	191.734	0.08368
				1.735	0.01482	31.735	-0.52804	61.735	-0.07226	131.735	-0.00973	161.735	-0.05172	191.735	0.06361
				1.736	0.0176	31.736	-0.48882	61.736	-0.07874	131.736	-0.00371	161.736	-0.04972	191.736	0.03675
				1.737	0.0193	31.737	-0.45763	61.737	-0.08924	131.737	0.00463	161.737	-0.06068	191.737	-0.00216
				1.738	0.01698	31.738	-0.43169	61.738	-0.10036	131.738	0.00849	161.738	-0.0528	191.738	-0.04848
				1.739	0.01158	31.739	-0.40761	61.739	-0.10931	131.739	0.01467	161.739	-0.05342	191.739	-0.08924
				1.74	0.00695	31.74	-0.39032	61.74	-0.11642	131.74	0.01714	161.74	-0.05049	191.74	-0.14513
				1.741	0.000617589	31.741	-0.3934	61.741	-0.11086	131.741	0.02023	161.741	-0.06886	191.741	-0.21894
				1.742	-0.00664	31.742	-0.39989	61.742	-0.09851	131.742	0.01544	161.742	-0.06608	191.742	-0.2353
				1.743	-0.01405	31.743	-0.39804	61.743	-0.09017	131.743	0.00911	161.743	-0.0684	191.743	-0.18373
				1.744	-0.02084	31.744	-0.39495	61.744	-0.07874	131.744	0.00262	161.744	-0.06315	191.744	-0.11518
				1.745	-0.02594	31.745	-0.39186	61.745	-0.06299	131.745	-0.00602	161.745	-0.05358	191.745	-0.00957
				1.746	-0.03057	31.746	-0.38383	61.746	-0.04416	131.746	-0.0159	161.746	-0.05157	191.746	0.05342
				1.747	-0.03273	31.747	-0.37827	61.747	-0.02501	131.747	-0.02177	161.747	-0.04601	191.747	0.03057
				1.748	-0.03119	31.748	-0.37766	61.748	-0.01173	131.748	-0.02903	161.748	-0.04755	191.748	0.03273
				1.749	-0.02548	31.749	-0.37704	61.749	0	131.749	-0.03597	161.749	-0.04184	191.749	0.09233
				1.75	-0.01976	31.75	-0.37735	61.75	0.00247	131.75	-0.03814	161.75	-0.05002	191.75	0.13402
				1.751	-0.01081	31.751	-0.3792	61.751	0.00401	131.751	-0.04045	161.751	-0.03999	191.751	0.11889
				1.752	-0.00154	31.752	-0.36438	61.752	-0.00309	131.752	-0.03304	161.752	-0.04122	191.752	0.09881
				1.753	0.00726	31.753	-0.34214	61.753	-0.01235	131.753	-0.02733	161.753	-0.04678	191.753	0.12784
				1.754	0.01374	31.754	-0.32485	61.754	-0.02254	131.754	-0.01945	161.754	-0.05512	191.754	0.13556
				1.755	0.01683	31.755	-0.29644	61.755	-0.03675	131.755	-0.01204	161.755	-0.05635	191.755	0.04725
				1.756	0.02131	31.756	-0.26093	61.756	-0.05002	131.756	-0.0034	161.756	-0.06006	191.756	-0.06485
				1.757	0.02053	31.757	-0.23345	61.757	-0.06083	131.757	0.00556	161.757	-0.06361	191.757	-0.11827
				1.758	0.01915	31.758	-0.21214	61.758	-0.07041	131.758	0.01297	161.758	-0.07488	191.758	-0.15409
				1.759	0.0142	31.759	-0.19639	61.759	-0.07813	131.759	0.01976	161.759	-0.06948	191.759	-0.1791
				1.76	0.0088	31.76	-0.18589	61.76	-0.08121	131.76	0.02177	161.76	-0.07149	191.76	-0.1791
				1.761	0.00216	31.761	-0.17787	61.761	-0.07998	131.761	0.02038	161.761	-0.0806	191.761	-0.15718
				1.762	-0.00556	31.762	-0.17817	61.762	-0.07226	131.762	0.01513	161.762	-0.08461	191.762	-0.12815
				1.763	-0.01482	31.763	-0.19207	61.763	-0.06454	131.763	0.00865	161.763	-0.07982	191.763	-0.10561
				1.764	-0.021	31.764	-0.21677	61.764	-0.05033	131.764	0.00309	161.764	-0.0667	191.764	-0.09789
				1.765	-0.02702	31.765	-0.22141	61.765	-0.03026	131.765	-0.00525	161.765	-0.07303	191.765	-0.07967
				1.766	-0.03119	31.766	-0.22943	61.766	-0.01112	131.766	-0.01621	161.766	-0.07581	191.766	-0.0315
				1.767	-0.0332	31.767	-0.2424	61.767	0.000308794	131.767	-0.02131	161.767	-0.05836	191.767	0.00957
				1.768	-0.03088	31.768	-0.24827	61.768	0.01112	131.768	-0.02656	161.768	-0.0474	191.768	0.03706
				1.769	-0.02439	31.769	-0.25167	61.769	0.01915	131.769	-0.03042	161.769	-0.04879	191.769	0.05342
				1.77	-0.01915	31.77	-0.25537	61.77	0.02378	131.77	-0.03289	161.77	-0.05635	191.77	0.04169
				1.771	-0.01096	31.771	-0.25476	61.771	0.02007	131.771	-0.03551	161.771	-0.06052	191.771	0.00556
				1.772	-0.00371	31.772	-0.24889	61.772	0.01482	131.772	-0.03057	161.772	-0.05605	191.772	-0.0247
				1.773	0.00525	31.773	-0.23808	61.773	0.00741	131.773	-0.02439	161.773	-0.05805	191.773	-0.05342
				1.774	0.0105	31.774	-0.22449	61.774	-0.000308794	131.774	-0.01683	161.774	-0.06191	191.774	-0.0806
				1.775	0.0139	31.775	-0.20535	61.775	-0.01853	131.775	-0.00865	161.775	-0.07102	191.775	-0.11024
				1.776	0.01652	31.776	-0.18682	61.776	-0.02964	131.776	0.00232	161.776	-0.08693	191.776	-0.13093
				1.777	0.01776	31.777	-0.17107	61.777	-0.03983	131.777	0.00664	161.777	-0.08847	191.777	-0.13433
				1.778	0.01451	31.778	-0.16057	61.778	-0.05466	131.778	0.01189	161.778	-0.08291	191.778	-0.1371
				1.779	0.01019	31.779	-0.15656	61.779	-0.06392	131.779	0.01621	161.779	-0.08739	191.779	-0.14174
				1.78	0.0051	31.78	-0.15594	61.78	-0.06886	131.78	0.01899	161.78	-0.086	191.78	-0.14205
				1.781	-0.000463192	31.781	-0.14915	61.781	-0.06516	131.781	0.02347	161.781	-0.10468	191.781	-0.13649
				1.782	-0.00741	31.782	-0.15038	61.782	-0.05527	131.782	0.02254	161.782	-0.1019	191.782	-0.1263
				1.783	-0.0159	31.783	-0.15532	61.783	-0.04261	131.783	0.01204	161.783	-0.0965	191.783	-0.11796
				1.784	-0.02115	31.784	-0.15934	61.784	-0.03242	131.784	0.00371	161.784	-0.09758	191.784	-0.11395
				1.785	-0.02687	31.785	-0.18373	61.785	-0.01173	131.785	-0.00494	161.785	-0.09928	191.785	-0.1158
				1.786	-0.03181	31.786	-0.20442	61.786	0.00618	131.786	-0.01436	161.786	-0.09109	191.786	-0.11209
				1.787	-0.03412	31.787	-0.20658	61.787	0.01884	131.787	-0.02301	161.787	-0.07951	191.787	-0.10808
				1.788	-0.03273	31.788	-0.20998	61.788	0.0315	131.788	-0.03026	161.788	-0.08229	191.788	-0.22542
				1.789	-0.02594	31.789	-0.21122	61.789	0.0386	131.789	-0.0332	161.789	-0.08276	191.789	-0.35419
				1.79	-0.02023	31.79	-0.21461	61.79	0.04292	131.79	-0.03644	161.79	-0.08677	191.79	-0.32547
				1.791	-0.01019	31.791	-0.22079	61.791	0.0386	131.791	-0.03968	161.791	-0.09079	191.791	-0.23283
				1.792	-0.00262	31.792	-0.22264	61.792	0.03119	131.792	-0.03181	161.792	-0.09079	191.792	-0.14174
				1.793	0.00479	31.793	-0.22141	61.793	0.01884	131.793	-0.0227	161.793	-0.08878	191.793	-0.09881
				1.794	0.01158	31.794	-0.21739	61.794	0.0071	131.794	-0.01498	161.794	-0.09495	191.794	-0.09604
				1.795	0.01544	31.795	-0.20164	61.795	-0.00278	131.795	-0.00602	161.795	-0.09835	191.795	0.04107
				1.796	0.01667	31.796	-0.18404	61.796	-0.0139	131.796	0.000617589	161.796	-0.11441	191.796	0.08554
				1.797	0.01884	31.797	-0.16922	61.797	-0.03119	131.797	0.00803	161.797	-0.11425	191.797	0.01606
				1.798	0.01745	31.798	-0.15872	61.798	-0.04848	131.798	0.01667	161.798	-0.12275	191.798	0.00803
				1.799	0.01235	31.799	-0.14946	61.799	-0.05774	131.799	0.02301	161.799	-0.12738	191.799	0.09017
				1.8	0.00679	31.8	-0.14205	61.8	-0.06732	131.8	0.02223	161.8	-0.12275	191.8	0.2282
				1.801	-0.000617589	31.801	-0.13834	61.801	-0.06608	131.801	0.02347	161.801	-0.1334	191.801	0.28996
				1.802	-0.00787	31.802	-0.13958	61.802	-0.06052	131.802	0.01992	161.802	-0.14344	191.802	0.2035
				1.803	-0.01374	31.803	-0.14729	61.803	-0.04817	131.803	0.01297	161.803	-0.13201	191.803	0.0667
				1.804	-0.021	31.804	-0.15594	61.804	-0.03181	131.804	0.00479	161.804	-0.13649	191.804	-0.05466
				1.805	-0.02717	31.805	-0.16613	61.805	-0.0139	131.805	-0.00494	161.805	-0.13278	191.805	-0.11178
				1.806	-0.0315	31.806	-0.17879	61.806	0.000617589	131.806	-0.01405	161.806	-0.13386	191.806	-0.14174
				1.807	-0.03443	31.807	-0.19639	61.807	0.01606	131.807	-0.02223	161.807	-0.14143	191.807	-0.19701
				1.808	-0.0315	31.808	-0.21029	61.808	0.02779	131.808	-0.02825	161.808	-0.12877	191.808	-0.29058
				1.809	-0.0264	31.809	-0.22542	61.809	0.03551	131.809	-0.0335	161.809	-0.12938	191.809	-0.35944
				1.81	-0.02069	31.81	-0.23808	61.81	0.03983	131.81	-0.03196	161.81	-0.13695	191.81	-0.33813
				1.811	-0.01251	31.811	-0.24611	61.811	0.0386	131.811	-0.03443	161.811	-0.13417	191.811	-0.27668
				1.812	-0.00401	31.812	-0.24642	61.812	0.0315	131.812	-0.03057	161.812	-0.12537	191.812	-0.19701
				1.813	0.00355	31.813	-0.24086	61.813	0.01791	131.813	-0.02563	161.813	-0.128	191.813	-0.13155
				1.814	0.01096	31.814	-0.23499	61.814	0.00957	131.814	-0.01899	161.814	-0.13726	191.814	-0.08615
				1.815	0.01606	31.815	-0.22233	61.815	-0.00278	131.815	-0.01173	161.815	-0.15424	191.815	-0.04169
				1.816	0.01745	31.816	-0.21029	61.816	-0.01482	131.816	-0.0017	161.816	-0.15702	191.816	0.02841
				1.817	0.01791	31.817	-0.19392	61.817	-0.03458	131.817	0.00556	161.817	-0.16289	191.817	0.07473
				1.818	0.01575	31.818	-0.17972	61.818	-0.04632	131.818	0.0122	161.818	-0.15795	191.818	0.07813
				1.819	0.01143	31.819	-0.172	61.819	-0.0528	131.819	0.01961	161.819	-0.17231	191.819	0.07288
				1.82	0.00525	31.82	-0.16706	61.82	-0.06145	131.82	0.02208	161.82	-0.17926	191.82	0.0806
				1.821	-0.00185	31.821	-0.16273	61.821	-0.06299	131.821	0.02486	161.821	-0.18219	191.821	0.08739
				1.822	-0.00942	31.822	-0.16243	61.822	-0.05095	131.822	0.01791	161.822	-0.18111	191.822	0.07257
				1.823	-0.01621	31.823	-0.16459	61.823	-0.03953	131.823	0.01251	161.823	-0.18234	191.823	0.01637
				1.824	-0.02177	31.824	-0.16737	61.824	-0.02594	131.824	0.0071	161.824	-0.17972	191.824	-0.04169
				1.825	-0.02841	31.825	-0.17231	61.825	-0.00865	131.825	-0.00108	161.825	-0.17787	191.825	-0.07164
				1.826	-0.03227	31.826	-0.18003	61.826	0.00741	131.826	-0.00896	161.826	-0.17509	191.826	-0.0772
				1.827	-0.0335	31.827	-0.18806	61.827	0.02162	131.827	-0.01698	161.827	-0.1703	191.827	-0.08955
				1.828	-0.03103	31.828	-0.19547	61.828	0.02656	131.828	-0.02347	161.828	-0.17123	191.828	-0.11672
				1.829	-0.02717	31.829	-0.2035	61.829	0.03644	131.829	-0.02609	161.829	-0.17509	191.829	-0.13309
				1.83	-0.02084	31.83	-0.21214	61.83	0.04323	131.83	-0.03088	161.83	-0.17231	191.83	-0.11889
				1.831	-0.01251	31.831	-0.2143	61.831	0.04076	131.831	-0.03381	161.831	-0.17076	191.831	-0.09326
				1.832	-0.00448	31.832	-0.20967	61.832	0.0352	131.832	-0.03011	161.832	-0.17323	191.832	-0.07751
				1.833	0.00494	31.833	-0.20072	61.833	0.02409	131.833	-0.02548	161.833	-0.18003	191.833	-0.07102
				1.834	0.01143	31.834	-0.19053	61.834	0.01544	131.834	-0.01945	161.834	-0.18481	191.834	-0.05991
				1.835	0.01606	31.835	-0.17601	61.835	0.00309	131.835	-0.01173	161.835	-0.19547	191.835	-0.04385
				1.836	0.01806	31.836	-0.16304	61.836	-0.00926	131.836	-0.00417	161.836	-0.20442	191.836	-0.01945
				1.837	0.0193	31.837	-0.14822	61.837	-0.02378	131.837	0.00571	161.837	-0.20905	191.837	0.0034
				1.838	0.01745	31.838	-0.13587	61.838	-0.03706	131.838	0.0139	161.838	-0.21106	191.838	0.01822
				1.839	0.01343	31.839	-0.12784	61.839	-0.05033	131.839	0.0193	161.839	-0.21677	191.839	0.03026
				1.84	0.00896	31.84	-0.12136	61.84	-0.05589	131.84	0.02378	161.84	-0.22496	191.84	0.03798
				1.841	0.00139	31.841	-0.11765	61.841	-0.05836	131.841	0.03211	161.841	-0.22727	191.841	0.04663
				1.842	-0.00587	31.842	-0.12599	61.842	-0.0562	131.842	0.02146	161.842	-0.22187	191.842	0.0596
				1.843	-0.01251	31.843	-0.13587	61.843	-0.04478	131.843	0.01621	161.843	-0.22264	191.843	0.06855
				1.844	-0.01745	31.844	-0.1405	61.844	-0.02192	131.844	0.01004	161.844	-0.2265	191.844	0.06886
				1.845	-0.02316	31.845	-0.15224	61.845	-0.00154	131.845	0.00247	161.845	-0.22264	191.845	0.06021
				1.846	-0.02825	31.846	-0.16088	61.846	0.01112	131.846	-0.00618	161.846	-0.2282	191.846	0.05311
				1.847	-0.03181	31.847	-0.16613	61.847	0.02903	131.847	-0.01467	161.847	-0.22789	191.847	0.06114
				1.848	-0.02918	31.848	-0.17138	61.848	0.03891	131.848	-0.02316	161.848	-0.22233	191.848	0.04879
				1.849	-0.02455	31.849	-0.18126	61.849	0.04817	131.849	-0.02656	161.849	-0.22233	191.849	0.01328
				1.85	-0.01868	31.85	-0.18898	61.85	0.05064	131.85	-0.02733	161.85	-0.22187	191.85	-0.01204
				1.851	-0.0105	31.851	-0.1896	61.851	0.04632	131.851	-0.03073	161.851	-0.22295	191.851	-0.02007
				1.852	-0.00247	31.852	-0.18404	61.852	0.03953	131.852	-0.0281	161.852	-0.22804	191.852	-0.01359
				1.853	0.00494	31.853	-0.17138	61.853	0.02656	131.853	-0.02007	161.853	-0.23237	191.853	-0.0105
				1.854	0.01158	31.854	-0.16088	61.854	0.01451	131.854	-0.01019	161.854	-0.23731	191.854	-0.00834
				1.855	0.01621	31.855	-0.14606	61.855	0.0034	131.855	-0.00108	161.855	-0.24734	191.855	-0.00216
				1.856	0.01837	31.856	-0.12877	61.856	-0.00865	131.856	0.0071	161.856	-0.25491	191.856	0.021
				1.857	0.02115	31.857	-0.10931	61.857	-0.0247	131.857	0.01621	161.857	-0.26587	191.857	0.03829
				1.858	0.01776	31.858	-0.09418	61.858	-0.03366	131.858	0.02347	161.858	-0.27436	191.858	0.04539
				1.859	0.01204	31.859	-0.08615	61.859	-0.04354	131.859	0.02748	161.859	-0.28069	191.859	0.04694
				1.86	0.0071	31.86	-0.08245	61.86	-0.05589	131.86	0.02563	161.86	-0.28764	191.86	0.03829
				1.861	0.000463192	31.861	-0.07658	61.861	-0.05404	131.861	0.03242	161.861	-0.29598	191.861	0.03366
				1.862	-0.00494	31.862	-0.07813	61.862	-0.04663	131.862	0.03119	161.862	-0.30262	191.862	0.03304
				1.863	-0.01143	31.863	-0.08399	61.863	-0.03613	131.863	0.02702	161.863	-0.30972	191.863	0.03644
				1.864	-0.01961	31.864	-0.08862	61.864	-0.02069	131.864	0.0193	161.864	-0.32531	191.864	0.03706
				1.865	-0.02517	31.865	-0.09943	61.865	-0.00247	131.865	0.01312	161.865	-0.33659	191.865	0.02995
				1.866	-0.03073	31.866	-0.10962	61.866	0.0142	131.866	0.00463	161.866	-0.35172	191.866	0.02439
				1.867	-0.03134	31.867	-0.1263	61.867	0.02964	131.867	-0.00417	161.867	-0.37102	191.867	0.02347
				1.868	-0.02949	31.868	-0.14482	61.868	0.04323	131.868	-0.00834	161.868	-0.39171	191.868	0.02717
				1.869	-0.02285	31.869	-0.151	61.869	0.04972	131.869	-0.0122	161.869	-0.4124	191.869	0.02594
				1.87	-0.01806	31.87	-0.15687	61.87	0.05435	131.87	-0.02084	161.87	-0.42135	191.87	0.02069
				1.871	-0.00957	31.871	-0.15903	61.871	0.05188	131.871	-0.01915	161.871	-0.43555	191.871	0.01482
				1.872	-0.0017	31.872	-0.15563	61.872	0.04601	131.872	-0.01143	161.872	-0.45594	191.872	0.01266
				1.873	0.00602	31.873	-0.14668	61.873	0.03675	131.873	-0.00154	161.873	-0.48018	191.873	0.01112
				1.874	0.01266	31.874	-0.14019	61.874	0.02532	131.874	0.00679	161.874	-0.5021	191.874	0.00957
				1.875	0.01776	31.875	-0.12568	61.875	0.01081	131.875	0.01451	161.875	-0.60601	191.875	0.0071
				1.876	0.02007	31.876	-0.10592	61.876	-0.00587	131.876	0.02717	161.876	-0.62145	191.876	0.00216
				1.877	0.02177	31.877	-0.08955	61.877	-0.01791	131.877	0.03597	161.877	-0.5478	191.877	-0.000308794
				1.878	0.01899	31.878	-0.07843	61.878	-0.02995	131.878	0.04354	161.878	-0.51569	191.878	0.00124
				1.879	0.01374	31.879	-0.07041	61.879	-0.03953	131.879	0.05126	161.879	-0.52912	191.879	0.00401
				1.88	0.00957	31.88	-0.06392	61.88	-0.04941	131.88	0.05852	161.88	-0.50627	191.88	0.00371
				1.881	0.00278	31.881	-0.05836	61.881	-0.04941	131.881	0.07365	161.881	-0.52541	191.881	0.00154
				1.882	-0.00309	31.882	-0.06021	61.882	-0.04076	131.882	0.06732	161.882	-0.52758	191.882	0.00185
				1.883	-0.01112	31.883	-0.06577	61.883	-0.03366	131.883	0.05774	161.883	-0.53221	191.883	0.00741
				1.884	-0.01791	31.884	-0.07226	61.884	-0.02131	131.884	0.05033	161.884	-0.54873	191.884	0.01143
				1.885	-0.02378	31.885	-0.08245	61.885	-0.00278	131.885	0.05157	161.885	-0.55552	191.885	0.00834
				1.886	-0.02795	31.886	-0.09295	61.886	0.0139	131.886	0.04416	161.886	-0.53962	191.886	0.00525
				1.887	-0.03134	31.887	-0.10592	61.887	0.02656	131.887	0.03659	161.887	-0.51723	191.887	0
				1.888	-0.0281	31.888	-0.1195	61.888	0.03891	131.888	0.03273	161.888	-0.49685	191.888	-0.00494
				1.889	-0.02362	31.889	-0.13216	61.889	0.04138	131.889	0.02733	161.889	-0.46196	191.889	-0.00803
				1.89	-0.01868	31.89	-0.14019	61.89	0.04354	131.89	0.02918	161.89	-0.43278	191.89	-0.01359
				1.891	-0.01096	31.891	-0.14699	61.891	0.04076	131.891	0.03335	161.891	-0.48002	191.891	-0.02162
				1.892	-0.00278	31.892	-0.14359	61.892	0.03088	131.892	0.05234	161.892	-0.45285	191.892	-0.03242
				1.893	0.00633	31.893	-0.13186	61.893	0.02069	131.893	0.06516	161.893	-0.42691	191.893	-0.03675
				1.894	0.01158	31.894	-0.12012	61.894	0.00896	131.894	0.07704	161.894	-0.40591	191.894	-0.03706
				1.895	0.0159	31.895	-0.10098	61.895	-0.00679	131.895	0.09696	161.895	-0.39232	191.895	-0.04014
				1.896	0.01776	31.896	-0.08584	61.896	-0.01822	131.896	0.11873	161.896	-0.38707	191.896	-0.04323
				1.897	0.01945	31.897	-0.07133	61.897	-0.03428	131.897	0.14143	161.897	-0.39541	191.897	-0.04663
				1.898	0.01915	31.898	-0.05836	61.898	-0.05744	131.898	0.16814	161.898	-0.41425	191.898	-0.04663
				1.899	0.0139	31.899	-0.0491	61.899	-0.06577	131.899	0.18435	161.899	-0.43818	191.899	-0.04354
				1.9	0.00926	31.9	-0.04508	61.9	-0.0701	131.9	0.19794	161.9	-0.46721	191.9	-0.04014
				1.901	0.00154	31.901	-0.04632	61.901	-0.06763	131.901	0.22496	161.901	-0.50719	191.901	-0.042
				1.902	-0.00386	31.902	-0.0457	61.902	-0.06269	131.902	0.25043	161.902	-0.56046	191.902	-0.04539
				1.903	-0.01127	31.903	-0.0528	61.903	-0.05404	131.903	0.27683	161.903	-0.61743	191.903	-0.04169
				1.904	-0.01822	31.904	-0.05867	61.904	-0.03675	131.904	0.30602	161.904	-0.64862	191.904	-0.03767
				1.905	-0.02393	31.905	-0.06855	61.905	-0.01915	131.905	0.3352	161.905	-0.71687	191.905	-0.03983
				1.906	-0.02887	31.906	-0.07905	61.906	-0.00185	131.906	0.35326	161.906	-0.82896	191.906	-0.04632
				1.907	-0.03304	31.907	-0.08986	61.907	0.01112	131.907	0.37133	161.907	-0.98274	191.907	-0.05311
				1.908	-0.03134	31.908	-0.09943	61.908	0.02223	131.908	0.38491	161.908	-1.04728	191.908	-0.05466
				1.909	-0.02656	31.909	-0.11086	61.909	0.02872	131.909	0.40823	161.909	-1.09715	191.909	-0.05713
				1.91	-0.02007	31.91	-0.11889	61.91	0.03181	131.91	0.42737	161.91	-1.14424	191.91	-0.06021
				1.911	-0.01204	31.911	-0.12414	61.911	0.02995	131.911	0.41903	161.911	-1.20322	191.911	-0.06423
				1.912	-0.00324	31.912	-0.12383	61.912	0.02192	131.912	0.46751	161.912	-1.18176	191.912	-0.06608
				1.913	0.0051	31.913	-0.11364	61.913	0.01173	131.913	0.41764	161.913	-1.14486	191.913	-0.06423
				1.914	0.01004	31.914	-0.10375	61.914	0.000926383	131.914	0.35141	161.914	-1.13868	191.914	-0.06176
				1.915	0.0139	31.915	-0.08739	61.915	-0.01359	131.915	0.35172	161.915	-1.19967	191.915	-0.06021
				1.916	0.0176	31.916	-0.07535	61.916	-0.02995	131.916	0.38198	161.916	-1.28258	191.916	-0.05805
				1.917	0.0193	31.917	-0.06114	61.917	-0.04261	131.917	0.39958	161.917	-1.30805	191.917	-0.05095
				1.918	0.01683	31.918	-0.04601	61.918	-0.05466	131.918	0.44034	161.918	-1.29369	191.918	-0.03953
				1.919	0.01158	31.919	-0.03551	61.919	-0.06454	131.919	0.46041	161.919	-1.2077	191.919	-0.02656
				1.92	0.00741	31.92	-0.03057	61.92	-0.06979	131.92	0.50997	161.92	-1.0533	191.92	-0.01853
				1.921	0.0017	31.921	-0.02439	61.921	-0.07226	131.921	0.54811	161.921	-0.98583	191.921	-0.01513
				1.922	-0.00587	31.922	-0.0247	61.922	-0.0667	131.922	0.5793	161.922	-0.97594	191.922	-0.00679
				1.923	-0.0122	31.923	-0.03273	61.923	-0.05404	131.923	0.63241	161.923	-0.98907	191.923	0.00185
				1.924	-0.01868	31.924	-0.04107	61.924	-0.03706	131.924	0.64291	161.924	-0.99061	191.924	0.00648
				1.925	-0.02439	31.925	-0.0528	61.925	-0.02347	131.925	0.65048	161.925	-0.94584	191.925	0.00772
				1.926	-0.02903	31.926	-0.06423	61.926	-0.00834	131.926	0.66314	161.926	-0.87945	191.926	0.00957
				1.927	-0.03242	31.927	-0.07596	61.927	0.00834	131.927	0.68274	161.927	-0.85598	191.927	0.0071
				1.928	-0.02995	31.928	-0.08523	61.928	0.01637	131.928	0.63673	161.928	-0.81383	191.928	0.00401
				1.929	-0.02563	31.929	-0.09542	61.929	0.01976	131.929	0.60076	161.929	-0.78048	191.929	-0.000617589
				1.93	-0.02084	31.93	-0.10375	61.93	0.02594	131.93	0.56911	161.93	-0.76843	191.93	-0.00432
				1.931	-0.01266	31.931	-0.1087	61.931	0.02409	131.931	0.56772	161.931	-0.77585	191.931	-0.00834
				1.932	-0.00355	31.932	-0.10746	61.932	0.01359	131.932	0.59999	161.932	-0.79206	191.932	-0.01081
				1.933	0.00432	31.933	-0.09943	61.933	0.00772	131.933	0.69911	161.933	-0.77276	191.933	-0.0105
				1.934	0.01065	31.934	-0.0877	61.934	-0.00309	131.934	0.76658	161.934	-0.72798	191.934	-0.00618
				1.935	0.01467	31.935	-0.07627	61.935	-0.01482	131.935	0.78604	161.935	-0.7127	191.935	-0.00401
				1.936	0.01729	31.936	-0.06516	61.936	-0.03211	131.936	0.79036	161.936	-0.73601	191.936	-0.00154
				1.937	0.01837	31.937	-0.04786	61.937	-0.04694	131.937	0.80642	161.937	-0.75531	191.937	0.00432
				1.938	0.0159	31.938	-0.03119	61.938	-0.06207	131.938	0.84903	161.938	-0.73478	191.938	0.01173
				1.939	0.01096	31.939	-0.01976	61.939	-0.07318	131.939	0.90091	161.939	-0.70621	191.939	0.02162
				1.94	0.00648	31.94	-0.0139	61.94	-0.08121	131.94	0.96699	161.94	-0.69309	191.94	0.03242
				1.941	-0.000463192	31.941	-0.00772	61.941	-0.07751	131.941	1.00976	161.941	-0.67672	191.941	0.03983
				1.942	-0.00664	31.942	-0.00741	61.942	-0.07102	131.942	1.07862	161.942	-0.6565	191.942	0.04848
				1.943	-0.0122	31.943	-0.01359	61.943	-0.0596	131.943	1.13605	161.943	-0.65711	191.943	0.05929
				1.944	-0.01868	31.944	-0.01976	61.944	-0.04076	131.944	1.15258	161.944	-0.66252	191.944	0.06485
				1.945	-0.02594	31.945	-0.03335	61.945	-0.02069	131.945	1.13034	161.945	-0.67935	191.945	0.06238
				1.946	-0.03119	31.946	-0.04941	61.946	-0.00154	131.946	1.11799	161.946	-0.64353	191.946	0.05713
				1.947	-0.03397	31.947	-0.06114	61.947	0.01544	131.947	1.10965	161.947	-0.62593	191.947	0.04941
				1.948	-0.03196	31.948	-0.07195	61.948	0.02594	131.948	1.10795	161.948	-0.60061	191.948	0.04107
				1.949	-0.02764	31.949	-0.08307	61.949	0.02964	131.949	1.08634	161.949	-0.59397	191.949	0.02964
				1.95	-0.02162	31.95	-0.09017	61.95	0.03983	131.95	1.08171	161.95	-0.57451	191.95	0.01976
				1.951	-0.01065	31.951	-0.09573	61.951	0.0386	131.951	1.09776	161.951	-0.55892	191.951	0.01143
				1.952	-0.00232	31.952	-0.09295	61.952	0.03242	131.952	1.08464	161.952	-0.5461	191.952	0.00525
				1.953	0.00587	31.953	-0.08461	61.953	0.02687	131.953	1.04434	161.953	-0.54363	191.953	0.000926383
				1.954	0.01266	31.954	-0.07936	61.954	0.01328	131.954	1.02165	161.954	-0.53391	191.954	0
				1.955	0.01683	31.955	-0.06732	61.955	0	131.955	1.02767	161.955	-0.53823	191.955	0.000617589
				1.956	0.01884	31.956	-0.04972	61.956	-0.00957	131.956	1.02257	161.956	-0.54888	191.956	0.00371
				1.957	0.021	31.957	-0.03273	61.957	-0.02285	131.957	1.05237	161.957	-0.58794	191.957	0.00865
				1.958	0.01868	31.958	-0.01698	61.958	-0.03798	131.958	1.11305	161.958	-0.66839	191.958	0.0105
				1.959	0.01281	31.959	-0.00679	61.959	-0.04632	131.959	1.21835	161.959	-0.74512	191.959	0.0105
				1.96	0.00896	31.96	-0.00185	61.96	-0.05836	131.96	1.09406	161.96	-0.66869	191.96	0.00401
				1.961	0.00216	31.961	0.0034	61.961	-0.05651	131.961	0.9798	161.961	-0.58455	191.961	0.000926383
				1.962	-0.0054	31.962	0.00371	61.962	-0.04478	131.962	1.01532	161.962	-0.56386	191.962	0.00803
				1.963	-0.01143	31.963	-0.00278	61.963	-0.03397	131.963	0.99663	161.963	-0.52248	191.963	0.02007
				1.964	-0.01776	31.964	-0.00772	61.964	-0.021	131.964	0.93935	161.964	-0.47801	191.964	0.02162
				1.965	-0.02439	31.965	-0.01822	61.965	-0.00216	131.965	0.93673	161.965	-0.45424	191.965	0.01915
				1.966	-0.0281	31.966	-0.03551	61.966	0.01482	131.966	0.91372	161.966	-0.4408	191.966	0.01729
				1.967	-0.03289	31.967	-0.05126	61.967	0.03181	131.967	0.89442	161.967	-0.42027	191.967	0.01667
				1.968	-0.03103	31.968	-0.06083	61.968	0.04323	131.968	0.85999	161.968	-0.40375	191.968	0.01822
				1.969	-0.02671	31.969	-0.07102	61.969	0.0528	131.969	0.76535	161.969	-0.39448	191.969	0.01019
				1.97	-0.02069	31.97	-0.0806	61.97	0.05589	131.97	0.70204	161.97	-0.39047	191.97	-0.000308794
				1.971	-0.0122	31.971	-0.08646	61.971	0.05373	131.971	0.72906	161.971	-0.38692	191.971	-0.00741
				1.972	-0.00355	31.972	-0.08276	61.972	0.04941	131.972	0.82788	161.972	-0.38692	191.972	-0.01328
				1.973	0.0054	31.973	-0.07504	61.973	0.03675	131.973	0.85258	161.973	-0.39109	191.973	-0.01915
				1.974	0.01173	31.974	-0.0667	61.974	0.0281	131.974	0.81753	161.974	-0.39804	191.974	-0.02563
				1.975	0.01575	31.975	-0.05342	61.975	0.01451	131.975	0.78233	161.975	-0.40298	191.975	-0.03798
				1.976	0.01745	31.976	-0.03675	61.976	-0.00154	131.976	0.73925	161.976	-0.40097	191.976	-0.04725
				1.977	0.01868	31.977	-0.01853	61.977	-0.01698	131.977	0.7374	161.977	-0.4124	191.977	-0.05002
				1.978	0.01667	31.978	-0.00401	61.978	-0.02995	131.978	0.69448	161.978	-0.41471	191.978	-0.04601
				1.979	0.01173	31.979	0.0071	61.979	-0.04539	131.979	0.67827	161.979	-0.40977	191.979	-0.03397
				1.98	0.00757	31.98	0.0139	61.98	-0.05373	131.98	0.62948	161.98	-0.40375	191.98	-0.02254
				1.981	0.000617589	31.981	0.01791	61.981	-0.05527	131.981	0.55212	161.981	-0.4019	191.981	-0.01606
				1.982	-0.00648	31.982	0.01822	61.982	-0.05002	131.982	0.51306	161.982	-0.40946	191.982	-0.00834
				1.983	-0.01374	31.983	0.01266	61.983	-0.03397	131.983	0.53252	161.983	-0.40915	191.983	0.00247
				1.984	-0.01822	31.984	0.00525	61.984	-0.01822	131.984	0.47477	161.984	-0.40622	191.984	0.00371
				1.985	-0.0264	31.985	-0.00679	61.985	-0.00494	131.985	0.43972	161.985	-0.40745	191.985	-0.00679
				1.986	-0.03088	31.986	-0.01915	61.986	0.00896	131.986	0.40468	161.986	-0.40236	191.986	-0.00957
				1.987	-0.03335	31.987	-0.03273	61.987	0.02563	131.987	0.40298	161.987	-0.37457	191.987	-0.00741
				1.988	-0.03165	31.988	-0.04169	61.988	0.03613	131.988	0.48434	161.988	-0.35975	191.988	-0.0176
				1.989	-0.02702	31.989	-0.05373	61.989	0.042	131.989	0.4706	161.989	-0.35311	191.989	-0.03551
				1.99	-0.02347	31.99	-0.0667	61.99	0.04972	131.99	0.41209	161.99	-0.33844	191.99	-0.0423
				1.991	-0.01436	31.991	-0.07071	61.991	0.05002	131.991	0.42382	161.991	-0.33952	191.991	-0.03922
				1.992	-0.00525	31.992	-0.06485	61.992	0.04169	131.992	0.43154	161.992	-0.34956	191.992	-0.04601
				1.993	0.00247	31.993	-0.05744	61.993	0.02563	131.993	0.41101	161.993	-0.35048	191.993	-0.06021
				1.994	0.00896	31.994	-0.0491	61.994	0.01637	131.994	0.41919	161.994	-0.38275	191.994	-0.0633
				1.995	0.01405	31.995	-0.0315	61.995	0.00371	131.995	0.47523	161.995	-0.43185	191.995	-0.05805
				1.996	0.01544	31.996	-0.01482	61.996	-0.01235	131.996	0.50735	161.996	-0.47585	191.996	-0.05774
[truncated: 23,004 more rows]

## Sheet: Supplementary Fig. 2
2 Theta	Intensity
degree	a.u.
10.02	2202.01
10.04	2194.98
10.06	2189.2
10.08	2184.67
10.1	2181.4
10.12	2179.38
10.14	2183.45
10.16	2177.91
10.18	2174.64
10.2	2172.64
10.22	2178.11
10.24	2176.95
10.26	2180.66
10.28	2178.75
10.3	2178.4
10.32	2177.25
10.34	2176.64
10.36	2166.64
10.38	2147.54
10.4	2136.7
10.42	2137.8
10.44	2129.74
10.46	2131.65
10.48	2139.26
10.5	2142.15
10.52	2145.28
10.54	2145.15
10.56	2134.2
10.58	2115.06
10.6	2107.94
10.62	2097.29
10.64	2090.2
10.66	2093.12
10.68	2104.75
10.7	2119.37
10.72	2127.79
10.74	2133.43
10.76	2123.4
10.78	2105.32
10.8	2093.18
10.82	2083.57
10.84	2081.73
10.86	2084.15
10.88	2083.39
10.9	2085.18
10.92	2082.75
10.94	2089.2
10.96	2077.86
10.98	2067.77
11	2068.2
11.02	2076.79
11.04	2082.99
11.06	2088.85
11.08	2094.23
11.1	2090.1
11.12	2086.85
11.14	2071.5
11.16	2043.09
11.18	2040.08
11.2	2035.7
11.22	2047.5
11.24	2047.38
11.26	2039.77
11.28	2035.72
11.3	2036.6
11.32	2041.15
11.34	2032.45
11.36	2033.71
11.38	2055.74
11.4	2061.06
11.42	2080.26
11.44	2071
11.46	2054.49
11.48	2048.35
11.5	2044.84
11.52	2028.63
11.54	2015.38
11.56	2007.55
11.58	2005.79
11.6	2008.49
11.62	2016.3
11.64	2018.13
11.66	2016.7
11.68	2010.47
11.7	2008.57
11.72	1989.61
11.74	1981.79
11.76	1985.9
11.78	1993.77
11.8	2002.67
11.82	2011.72
11.84	2005.75
11.86	2011.37
11.88	2006.05
11.9	2015.52
11.92	2002.38
11.94	2004.43
11.96	2014.98
11.98	2013.04
12	2011.66
12.02	2006.8
12.04	1988.71
12.06	2006.22
12.08	1996.56
12.1	2000.87
12.12	1985.2
12.14	1985.58
12.16	1990.35
12.18	1990.87
12.2	1984.2
12.22	1976.37
12.24	1968.03
12.26	1974.01
12.28	1957.43
12.3	1955.6
12.32	1949.27
12.34	1958.12
12.36	1959.06
12.38	1970.68
12.4	1969.92
12.42	1964.72
12.44	1964.05
12.46	1959.75
12.48	1956.63
12.5	1960.75
12.52	1965.26
12.54	1966.23
12.56	1957.28
12.58	1956.83
12.6	1953.96
12.62	1935.31
12.64	1931.72
12.66	1931.56
12.68	1952.24
12.7	1952.37
12.72	1963.11
12.74	1955.1
12.76	1964.61
12.78	1953.23
12.8	1946.64
12.82	1935.11
12.84	1944.35
12.86	1945.49
12.88	1952.15
12.9	1940.4
12.92	1950.28
12.94	1943.89
12.96	1958.95
12.98	1948.89
13	1955.65
13.02	1962.51
13.04	1980.57
13.06	1981.37
13.08	1973.07
13.1	1969.7
13.12	1966.61
13.14	1954.2
13.16	1948.87
13.18	1944.34
13.2	1954.37
13.22	1969.17
13.24	1977.71
13.26	1975.17
13.28	1964.85
13.3	1964.97
13.32	1958.05
13.34	1942.38
13.36	1930.76
13.38	1928.19
13.4	1940.08
13.42	1951.35
13.44	1947.31
13.46	1948.23
13.48	1950.75
13.5	1955.37
13.52	1955.85
13.54	1947.61
13.56	1945.99
13.58	1948.68
13.6	1950.71
13.62	1952.72
13.64	1967.59
13.66	1972.01
13.68	1970.96
13.7	1986.51
13.72	1997.94
13.74	1995.38
13.76	1997.48
13.78	1988.61
13.8	1963.18
13.82	1949.83
13.84	1948.27
13.86	1940.33
13.88	1944.3
13.9	1971.37
13.92	1972.67
13.94	1966.89
13.96	1967.79
13.98	1963.01
14	1956.24
14.02	1953.57
14.04	1948.92
14.06	1953.12
14.08	1956.32
14.1	1960.65
14.12	1956.09
14.14	1953.25
14.16	1949.8
14.18	1970.03
14.2	1978.58
14.22	1974.08
14.24	1975.98
14.26	1978.96
14.28	1973.3
14.3	1977.98
14.32	1981.19
14.34	1976.36
14.36	1979.73
14.38	1986.01
14.4	1988.46
14.42	1984.44
14.44	1991.38
14.46	1988.39
14.48	1977.63
14.5	1983.52
14.52	1985.99
14.54	1993.93
14.56	2005.95
14.58	2013.09
14.6	2036.42
14.62	2048.49
14.64	2050.74
14.66	2056.03
14.68	2056.61
14.7	2056.09
14.72	2048.75
14.74	2041.11
14.76	2036.1
14.78	2039.15
14.8	2036.65
14.82	2051.8
14.84	2053.84
14.86	2070.16
14.88	2070.14
14.9	2060.84
14.92	2049.88
14.94	2047.13
14.96	2055.26
14.98	2062.31
15	2055.59
15.02	2075.5
15.04	2069.79
15.06	2072.81
15.08	2068.9
15.1	2086.22
15.12	2085.97
15.14	2100.58
15.16	2113.76
15.18	2122.9
15.2	2125.27
15.22	2136.7
15.24	2130.03
15.26	2137.96
15.28	2141.43
15.3	2144.16
15.32	2137.29
15.34	2139.21
15.36	2138.84
15.38	2138.99
15.4	2146.83
15.42	2141.11
15.44	2134.58
15.46	2142.08
15.48	2144.63
15.5	2156.07
15.52	2179.69
15.54	2189.66
15.56	2193.99
15.58	2187.26
15.6	2189.64
15.62	2183.25
15.64	2175.2
15.66	2180.12
15.68	2195.85
15.7	2214.01
15.72	2230.47
15.74	2247.91
15.76	2265.43
15.78	2267.9
15.8	2282.48
15.82	2287.28
15.84	2285.43
15.86	2283.21
15.88	2295.93
15.9	2291.81
15.92	2290.24
15.94	2296.84
15.96	2309.06
15.98	2311.58
16	2312.32
16.02	2302.43
16.04	2307.04
16.06	2305.74
16.08	2319.38
16.1	2329.58
16.12	2343.99
16.14	2358.58
16.16	2369.42
16.18	2379.17
16.2	2378.06
16.22	2379.36
16.24	2378.74
16.26	2392.95
16.28	2414.78
16.3	2421.93
16.32	2429.22
16.34	2432.85
16.36	2431.74
16.38	2444.27
16.4	2458.05
16.42	2473.03
16.44	2478.94
16.46	2502.29
16.48	2518.78
16.5	2509.7
16.52	2496.67
16.54	2476.98
16.56	2465.14
16.58	2472.17
16.6	2478.01
16.62	2486
16.64	2501.91
16.66	2516.99
16.68	2555.87
16.7	2584.94
16.72	2611.75
16.74	2632.76
16.76	2645.43
16.78	2667.27
16.8	2656.64
16.82	2646.24
16.84	2624.85
16.86	2604.88
16.88	2619.52
16.9	2643.05
16.92	2654.97
16.94	2660.79
16.96	2677.22
16.98	2701.02
17	2705.15
17.02	2707.78
17.04	2708.41
17.06	2720.84
17.08	2725.8
17.1	2749.14
17.12	2753.18
17.14	2744.65
17.16	2758.28
17.18	2767.39
17.2	2768.4
17.22	2773.57
17.24	2790.09
17.26	2806.94
17.28	2806.15
17.3	2832.64
17.32	2844.8
17.34	2845.29
17.36	2854.89
17.38	2866.04
17.4	2864.42
17.42	2882.43
17.44	2897.51
17.46	2920.68
17.48	2931.28
17.5	2930.93
17.52	2936.6
17.54	2940.36
17.56	2951.59
17.58	2966.6
17.6	2968.66
17.62	2975.39
17.64	2990.19
17.66	3022.46
17.68	3035.94
17.7	3033.85
17.72	3037.18
17.74	3045.37
17.76	3067.72
17.78	3078.54
17.8	3066.91
17.82	3062.81
17.84	3080.2
17.86	3091.1
17.88	3092.49
17.9	3088.48
17.92	3095.63
17.94	3116.73
17.96	3131.25
17.98	3129.99
18	3123.07
18.02	3156.04
18.04	3188.84
18.06	3191.26
18.08	3184.99
18.1	3193.91
18.12	3224.64
18.14	3241.19
18.16	3232.6
18.18	3212.11
18.2	3208.13
18.22	3219.31
18.24	3227.28
18.26	3211.31
18.28	3200.19
18.3	3216.47
18.32	3239.55
18.34	3257.28
18.36	3271.64
18.38	3285.8
18.4	3298.05
18.42	3299.1
18.44	3310.15
18.46	3302.37
18.48	3288.11
18.5	3291.16
18.52	3284.51
18.54	3290.64
18.56	3289.16
18.58	3291.18
18.6	3281.63
18.62	3279.59
18.64	3284.64
18.66	3285.99
18.68	3290.47
18.7	3299.53
18.72	3309.33
18.74	3314.45
18.76	3300.55
18.78	3300.56
18.8	3285.78
18.82	3296.12
18.84	3307.98
18.86	3327.96
18.88	3345.24
18.9	3360.7
18.92	3386.31
18.94	3407.11
18.96	3406.47
18.98	3403.24
19	3404.39
19.02	3396.04
19.04	3392.03
19.06	3388.75
19.08	3397.97
19.1	3415.92
19.12	3425.58
19.14	3454.71
19.16	3453.43
19.18	3472.67
19.2	3492.25
19.22	3513.31
19.24	3529.31
19.26	3548.72
19.28	3577.18
19.3	3589.34
19.32	3598.84
19.34	3621.36
19.36	3626.35
19.38	3631.36
19.4	3643.16
19.42	3697.15
19.44	3705.71
19.46	3739.8
19.48	3760.57
19.5	3777.44
19.52	3814.8
19.54	3849.35
19.56	3872.23
19.58	3876.12
19.6	3888.57
19.62	3914.97
19.64	3918.39
19.66	3962.92
19.68	3995.27
19.7	4029.31
19.72	4060.08
19.74	4099.75
19.76	4132.12
19.78	4171.1
19.8	4194.98
19.82	4233.5
19.84	4271.11
19.86	4318.6
19.88	4346.05
19.9	4356.41
19.92	4357.18
19.94	4370.98
19.96	4389.61
19.98	4422.74
20	4438.08
20.02	4468.08
20.04	4494.21
20.06	4522.6
20.08	4548.96
20.1	4562.26
20.12	4591.34
20.14	4593.93
20.16	4613.65
20.18	4629.75
20.2	4648.81
20.22	4679.83
20.24	4694.77
20.26	4697.15
20.28	4703.52
20.3	4704.49
20.32	4724.14
20.34	4706.32
20.36	4699.33
20.38	4693.55
20.4	4721.85
20.42	4744.4
20.44	4748.08
20.46	4751.47
20.48	4744.32
20.5	4740.4
20.52	4740.8
20.54	4699.98
20.56	4648.64
20.58	4603.19
20.6	4588.18
20.62	4545.16
20.64	4515.86
20.66	4482.95
20.68	4429.1
20.7	4403.82
20.72	4375.62
20.74	4325.06
20.76	4273.3
20.78	4228.67
20.8	4177.81
20.82	4127.48
20.84	4094.89
20.86	4063.54
20.88	4009.9
20.9	3979.36
20.92	3936.94
20.94	3893.38
20.96	3835.41
20.98	3769.14
21	3701.83
21.02	3656.22
21.04	3625.36
21.06	3581.97
21.08	3527.39
21.1	3495.96
21.12	3467.11
21.14	3429.65
21.16	3388.3
21.18	3344.33
21.2	3313.15
21.22	3282.04
21.24	3277.36
21.26	3237
21.28	3200.42
21.3	3174.58
21.32	3147.96
21.34	3117.52
21.36	3106.64
21.38	3077.23
21.4	3052.61
21.42	3028.71
21.44	3019.08
21.46	2975.54
21.48	2948.47
21.5	2913.48
21.52	2896.81
21.54	2885.2
21.56	2871.94
21.58	2850.65
21.6	2847.77
21.62	2847.57
21.64	2837.74
21.66	2824.86
21.68	2823.04
21.7	2806.11
21.72	2801.98
21.74	2781.31
21.76	2761.55
21.78	2744.87
21.8	2735.19
21.82	2728.13
21.84	2708.28
21.86	2695.4
21.88	2676.13
21.9	2660.95
21.92	2647.97
21.94	2632.42
21.96	2622.66
21.98	2611.97
22	2620.67
22.02	2639.02
22.04	2642.34
22.06	2638.73
22.08	2617.67
22.1	2618.88
22.12	2603.25
22.14	2593.17
22.16	2584.83
22.18	2584.99
22.2	2595.28
22.22	2605.34
22.24	2602.75
22.26	2590.5
22.28	2579.41
22.3	2591.56
22.32	2580.14
22.34	2597.85
22.36	2592.79
22.38	2590.17
22.4	2585.26
22.42	2585.86
22.44	2567.03
22.46	2543.52
22.48	2521.89
22.5	2525.05
22.52	2515.84
22.54	2517.69
22.56	2517
22.58	2526.43
22.6	2536.28
22.62	2538.55
22.64	2541.11
22.66	2538.28
22.68	2532.62
22.7	2545.56
22.72	2527.96
22.74	2525.62
22.76	2537.88
22.78	2534.42
22.8	2530.53
22.82	2524.34
22.84	2533.86
22.86	2515.96
22.88	2518.88
22.9	2522.23
22.92	2510.12
22.94	2516.16
22.96	2522.42
22.98	2518.02
23	2519.97
23.02	2514.68
23.04	2501.98
23.06	2482.43
23.08	2488.66
23.1	2479.54
23.12	2474.28
23.14	2466.94
23.16	2467.26
23.18	2453.76
23.2	2452.24
23.22	2452.08
23.24	2451.47
23.26	2450.15
23.28	2462.13
23.3	2461.08
23.32	2452.65
23.34	2439.61
23.36	2432.99
23.38	2418.21
23.4	2424.83
23.42	2433.68
23.44	2444.22
23.46	2450.21
23.48	2461.98
23.5	2466.83
23.52	2453.89
23.54	2449.3
23.56	2443.77
23.58	2438.5
23.6	2442.17
23.62	2443.22
23.64	2455.22
23.66	2464.27
23.68	2468.97
23.7	2478.63
23.72	2466.49
23.74	2457.4
23.76	2437.19
23.78	2411.67
23.8	2398.87
23.82	2389.86
23.84	2388.55
23.86	2393.62
23.88	2404.99
23.9	2417.25
23.92	2413.64
23.94	2422.02
23.96	2424.36
23.98	2418.72
24	2429.51
24.02	2426.58
24.04	2426.54
24.06	2425.34
24.08	2420.71
24.1	2415.3
24.12	2409.05
24.14	2409.02
24.16	2402.73
24.18	2391.36
24.2	2390.76
24.22	2372.92
24.24	2371.09
24.26	2369.53
24.28	2373.73
24.3	2388.94
24.32	2402.61
24.34	2403.98
24.36	2409.92
24.38	2407.98
24.4	2387.16
24.42	2370.35
24.44	2368.46
24.46	2357.61
24.48	2352.38
24.5	2366.33
24.52	2374.11
24.54	2381.49
24.56	2385.89
24.58	2371.74
24.6	2353.12
24.62	2345.49
24.64	2343.58
24.66	2328.3
24.68	2324.87
24.7	2325.48
24.72	2328.73
24.74	2343.03
24.76	2346.77
24.78	2344.42
24.8	2356.3
24.82	2354.56
24.84	2358.12
24.86	2359.52
24.88	2352.75
24.9	2343.21
24.92	2359.29
24.94	2379.85
24.96	2392.23
24.98	2392.65
25	2406.74
25.02	2401.11
25.04	2391.95
25.06	2371.39
25.08	2343.9
25.1	2318.21
25.12	2321.2
25.14	2335.65
25.16	2344.14
25.18	2340.78
25.2	2352.48
25.22	2356.88
25.24	2346.17
25.26	2323.01
25.28	2321.08
25.3	2315.6
25.32	2324.33
25.34	2328.88
25.36	2335.29
25.38	2331.78
25.4	2336.55
25.42	2344.63
25.44	2322.82
25.46	2297.73
25.48	2297.19
25.5	2289.86
25.52	2288.27
25.54	2267.75
25.56	2270.68
25.58	2283.18
25.6	2297.74
25.62	2314.97
25.64	2300.81
25.66	2284.44
25.68	2276.15
25.7	2269.81
25.72	2265.84
25.74	2248.82
25.76	2247.93
25.78	2260.24
25.8	2259.92
25.82	2271.4
25.84	2272.68
25.86	2265.38
25.88	2261.8
25.9	2258.79
25.92	2261.38
25.94	2266.72
25.96	2271.58
25.98	2268.1
26	2256.45
26.02	2258.66
26.04	2270.51
26.06	2256.87
26.08	2248.16
26.1	2240.92
26.12	2232.13
26.14	2224.47
26.16	2222.56
26.18	2202.66
26.2	2189.69
26.22	2196.11
26.24	2205.23
26.26	2192.51
26.28	2192.39
26.3	2192.83
26.32	2186.36
26.34	2186.37
26.36	2189.09
26.38	2184.03
26.4	2190.85
26.42	2197.4
26.44	2196.74
26.46	2194.48
26.48	2190.3
26.5	2183.33
26.52	2184.16
26.54	2176.79
26.56	2166.38
26.58	2170.94
26.6	2178
26.62	2168.74
26.64	2177.71
26.66	2176.39
26.68	2170.34
26.7	2168.34
26.72	2162.01
26.74	2143.88
26.76	2136.85
26.78	2137.27
26.8	2130.37
26.82	2136.04
26.84	2144.62
26.86	2143.32
26.88	2140.97
26.9	2147.54
26.92	2142.75
26.94	2144.78
26.96	2153.32
26.98	2145.47
27	2143.85
27.02	2158.35
27.04	2154.4
27.06	2151.73
27.08	2146.47
27.1	2146.58
27.12	2143.99
27.14	2145.73
27.16	2157.19
27.18	2168.91
27.2	2184.37
27.22	2200.4
27.24	2201.11
27.26	2201.44
27.28	2206.7
27.3	2184.56
27.32	2163.24
27.34	2154.88
27.36	2152.55
27.38	2143.77
27.4	2124.57
27.42	2118.09
27.44	2105.16
27.46	2098.08
27.48	2103.92
27.5	2095.33
27.52	2088.43
27.54	2105.87
27.56	2104.17
27.58	2115.14
27.6	2122.83
27.62	2128.71
27.64	2133.23
27.66	2125.61
27.68	2118.47
27.7	2114.98
27.72	2086.17
27.74	2084.55
27.76	2076.46
27.78	2083.69
27.8	2086.89
27.82	2087.55
27.84	2090.48
27.86	2073.44
27.88	2063.96
27.9	2058.81
27.92	2039.71
27.94	2031.99
27.96	2040.79
27.98	2046.98
28	2062.64
28.02	2064.18
28.04	2067.95
28.06	2073.2
28.08	2086.64
28.1	2077.63
28.12	2069.08
28.14	2061.1
28.16	2073.38
28.18	2068.73
28.2	2058.96
28.22	2042.52
28.24	2037.8
28.26	2032.73
28.28	2026.02
28.3	2013.06
28.32	2020.04
28.34	2019.43
28.36	2038.11
28.38	2040.6
28.4	2037.94
28.42	2033.12
28.44	2022.95
28.46	2019.55
28.48	2003.03
28.5	1999.76
28.52	2000.25
28.54	1986.57
28.56	2000.24
28.58	1986.71
28.6	1982.27
28.62	1971.99
28.64	1979.57
28.66	1991.16
28.68	1994.29
28.7	2004.4
28.72	2015.67
28.74	2015.71
28.76	2023.51
28.78	1998.64
28.8	1989.89
28.82	1976.72
28.84	1976.51
28.86	1968.82
28.88	1973.18
28.9	1967.47
28.92	1975.15
28.94	1967.54
28.96	1964.64
28.98	1952.3
29	1957.75
29.02	1966.42
29.04	1970.85
29.06	1961.78
29.08	1961.98
29.1	1953.66
29.12	1951.05
29.14	1950.28
29.16	1949.46
29.18	1950.48
29.2	1959.05
29.22	1961.3
29.24	1967.03
29.26	1940.72
29.28	1924
29.3	1917.01
29.32	1913.55
29.34	1929.05
29.36	1932
29.38	1936.83
29.4	1945.73
29.42	1950.18
29.44	1955.09
29.46	1943.2
29.48	1939.99
29.5	1935.59
29.52	1932.52
29.54	1935.05
29.56	1924.76
29.58	1917.41
29.6	1914.14
29.62	1919.59
29.64	1913.42
29.66	1914.58
29.68	1916.06
29.7	1910.28
29.72	1912.35
29.74	1911.98
29.76	1919.7
29.78	1917.31
29.8	1915.85
29.82	1937.8
29.84	1940.15
29.86	1947.68
29.88	1938.64
29.9	1922.04
29.92	1912.49
29.94	1899.93
29.96	1893.37
29.98	1877.87
30	1871.88
30.02	1889.99
30.04	1900.46
30.06	1903.27
30.08	1881.95
30.1	1876.96
30.12	1874.55
30.14	1870.84
30.16	1878.45
30.18	1883.68
30.2	1886.79
30.22	1890.53
30.24	1888.95
30.26	1878.51
30.28	1855.14
30.3	1841.35
30.32	1831.5
30.34	1836.07
30.36	1841.45
30.38	1853.73
30.4	1855.86
30.42	1862.15
30.44	1861.23
30.46	1864.43
30.48	1844.88
30.5	1840.03
30.52	1834.07
30.54	1845.67
30.56	1834.76
30.58	1838.03
30.6	1829.91
30.62	1833.25
30.64	1830.59
30.66	1839.79
30.68	1835.75
30.7	1856.92
30.72	1851.24
30.74	1868.59
30.76	1857.49
30.78	1850.56
30.8	1829.91
30.82	1826.33
30.84	1823.47
30.86	1828.88
30.88	1832.08
30.9	1848.16
30.92	1840.45
30.94	1851.04
30.96	1847.73
30.98	1840.24
31	1818.97
31.02	1817
31.04	1817.16
31.06	1817.37
31.08	1816.75
31.1	1817.53
31.12	1807.79
31.14	1808.53
31.16	1808.98
31.18	1806.64
31.2	1797.03
31.22	1798.07
31.24	1791.19
31.26	1780.17
31.28	1770.2
31.3	1769.7
31.32	1752.88
31.34	1754.36
31.36	1746.08
31.38	1745.79
31.4	1750.79
31.42	1755.97
31.44	1759.16
31.46	1770.99
31.48	1771.15
31.5	1777.06
31.52	1773.2
31.54	1775.71
31.56	1762.18
31.58	1762.22
31.6	1757.8
31.62	1762.33
31.64	1764.07
31.66	1760.43
31.68	1749.97
31.7	1736.57
31.72	1719.37
31.74	1714.3
31.76	1707.15
31.78	1716.38
31.8	1717.64
31.82	1716.52
31.84	1716.83
31.86	1719.85
31.88	1721.96
31.9	1701.03
31.92	1680.35
31.94	1681.53
31.96	1674.37
31.98	1675.17
32	1666.26
32.02	1660.06
32.04	1674.03
32.06	1676.79
32.08	1683.06
32.1	1683.57
32.12	1690.39
32.14	1697.57
32.16	1692.14
32.18	1690.18
32.2	1682.96
32.22	1686.55
32.24	1678.1
32.26	1659.43
32.28	1652.86
32.3	1650.88
32.32	1645.88
32.34	1629.73
32.36	1618.69
32.38	1615.67
32.4	1615.94
32.42	1621.41
32.44	1612.2
32.46	1616.72
32.48	1617.67
32.5	1620.93
32.52	1624.01
32.54	1619.25
32.56	1627.27
32.58	1627.48
32.6	1638.4
32.62	1646.56
32.64	1655.21
32.66	1658.44
32.68	1643.09
32.7	1638.5
32.72	1621.59
32.74	1595.3
32.76	1582.01
32.78	1562.61
32.8	1569.78
32.82	1581.58
32.84	1602.32
32.86	1609.63
32.88	1615.72
32.9	1621.76
32.92	1613.56
32.94	1594.82
32.96	1578.39
32.98	1568.17
33	1577.36
33.02	1583.47
33.04	1590.37
33.06	1577.63
33.08	1579.74
33.1	1577.76
33.12	1576.23
33.14	1559.58
33.16	1553.33
33.18	1558.63
33.2	1568.97
33.22	1577.18
33.24	1580.51
33.26	1573.4
33.28	1585.68
33.3	1581.78
33.32	1570.95
33.34	1566.34
33.36	1568.08
33.38	1570.03
33.4	1574.55
33.42	1574.13
33.44	1578.72
33.46	1572.48
33.48	1564.81
33.5	1549.53
33.52	1538.5
33.54	1524.57
33.56	1517.6
33.58	1511.34
33.6	1499.44
33.62	1488.1
33.64	1490.83
33.66	1480.43
33.68	1484.56
33.7	1491.48
33.72	1508.98
33.74	1511.05
33.76	1524.73
33.78	1525.24
33.8	1521.04
33.82	1517.91
33.84	1514.44
33.86	1513
33.88	1510.81
33.9	1505.39
33.92	1514.49
33.94	1513.97
33.96	1512.6
33.98	1502.98
34	1497.45
34.02	1487.61
34.04	1481.11
34.06	1480.94
34.08	1473.56
34.1	1476.72
34.12	1486.79
34.14	1493.79
34.16	1497.58
34.18	1501.25
34.2	1513.09
34.22	1504.49
34.24	1503.05
34.26	1498.29
34.28	1489.82
34.3	1476.37
34.32	1462.75
34.34	1462.88
34.36	1460.66
34.38	1455.95
34.4	1470.2
34.42	1456.86
34.44	1459.18
34.46	1461.83
34.48	1454.88
34.5	1449.39
34.52	1439.85
34.54	1446.12
34.56	1453.42
34.58	1452.75
34.6	1462.22
34.62	1453.21
34.64	1446.42
34.66	1444.62
34.68	1436.21
34.7	1421.25
34.72	1404.72
34.74	1410.48
34.76	1418.62
34.78	1420.37
34.8	1435.27
34.82	1441.77
34.84	1442.57
34.86	1448.76
34.88	1447.24
34.9	1435.55
34.92	1432.42
34.94	1428.27
34.96	1423.27
34.98	1424.86
35	1427.31
35.02	1424.44
35.04	1423.63
35.06	1416.85
35.08	1409.02
35.1	1395.16
35.12	1392.91
35.14	1394.96
35.16	1398.93
35.18	1403.93
35.2	1410.89
35.22	1421.32
35.24	1420.67
35.26	1419.52
35.28	1416
35.3	1411.68
35.32	1410.6
35.34	1410.71
35.36	1408.2
35.38	1406.49
35.4	1396.78
35.42	1401.15
35.44	1411.99
35.46	1414.73
35.48	1419.58
35.5	1427.78
35.52	1426.48
35.54	1423.83
35.56	1421.45
35.58	1398.68
35.6	1384.76
35.62	1403.06
35.64	1414.19
35.66	1413.4
35.68	1423.82
35.7	1427.98
35.72	1418.33
35.74	1399.77
35.76	1376.98
35.78	1355.37
35.8	1362.5
35.82	1373.71
35.84	1395.98
35.86	1420.26
35.88	1436.08
35.9	1452.74
35.92	1461.87
35.94	1454.44
35.96	1450.2
35.98	1449.97
36	1447.26
36.02	1445.9
36.04	1458.1
36.06	1463.48
36.08	1462.1
36.1	1469.32
36.12	1470.21
36.14	1462.34
36.16	1451.68
36.18	1436.7
36.2	1425.51
36.22	1415.81
36.24	1409.24
36.26	1407.53
36.28	1402.96
36.3	1409.09
36.32	1419.23
36.34	1427.75
36.36	1433.24
36.38	1433.1
36.4	1439.96
36.42	1434.76
36.44	1420.29
36.46	1413.8
36.48	1396.64
36.5	1382.97
36.52	1375.46
36.54	1364.1
36.56	1355.76
36.58	1354.26
36.6	1368.35
36.62	1380.15
36.64	1375.31
36.66	1376.71
36.68	1365.49
36.7	1364.12
36.72	1352.75
36.74	1340.14
36.76	1332.61
36.78	1343.94
36.8	1339.03
36.82	1344.91
36.84	1337.36
36.86	1330.52
36.88	1326.54
36.9	1326.68
36.92	1315.23
36.94	1315.88
36.96	1319.29
36.98	1317.17
37	1292.66
37.02	1305.18
37.04	1298.67
37.06	1302.31
37.08	1308.43
37.1	1297.81
37.12	1290.99
37.14	1283.79
37.16	1282.61
37.18	1269.42
37.2	1257.76
37.22	1265.95
37.24	1262.73
37.26	1277.44
37.28	1280.6
37.3	1270.75
37.32	1264.3
37.34	1253.59
37.36	1250.53
37.38	1243.7
37.4	1236.8
37.42	1229.82
37.44	1220.6
37.46	1219.92
37.48	1219.5
37.5	1220.28
37.52	1221.56
37.54	1227.15
37.56	1239.27
37.58	1245.95
37.6	1238.86
37.62	1228.19
37.64	1207.2
37.66	1201.64
37.68	1190.01
37.7	1184.72
37.72	1180.5
37.74	1193.15
37.76	1205.83
37.78	1212.71
37.8	1210.68
37.82	1202.67
37.84	1198.76
37.86	1199.33
37.88	1188.49
37.9	1182.98
37.92	1183.35
37.94	1191.53
37.96	1194.2
37.98	1195.46
38	1192.73
38.02	1190.62
38.04	1189.53
38.06	1187.95
38.08	1185.58
38.1	1189.43
38.12	1196.82
38.14	1194.58
38.16	1196.73
38.18	1189.1
38.2	1190.65
38.22	1190.84
38.24	1178.88
38.26	1174.41
38.28	1168.07
38.3	1168.02
38.32	1166.49
38.34	1159.5
38.36	1155.24
38.38	1156.41
38.4	1171.34
38.42	1175.24
38.44	1173.41
38.46	1167.9
38.48	1169.83
38.5	1166.56
38.52	1158.5
38.54	1146.61
38.56	1136.59
38.58	1141.02
38.6	1142.87
38.62	1137.44
38.64	1131.14
38.66	1129.12
38.68	1132.71
38.7	1129.1
38.72	1131.45
38.74	1139.64
38.76	1149.34
38.78	1156.83
38.8	1161.36
38.82	1160.55
38.84	1157.48
38.86	1155.56
38.88	1149.15
38.9	1154.4
38.92	1157.69
38.94	1156.3
38.96	1149.45
38.98	1139.93
39	1133.89
39.02	1129.09
39.04	1131.73
39.06	1128.97
39.08	1128.66
39.1	1129.55
39.12	1126.1
39.14	1117.28
39.16	1109.17
39.18	1112.56
39.2	1118.46
39.22	1126.41
39.24	1140.62
39.26	1149.66
39.28	1145.17
39.3	1147.08
39.32	1145.32
39.34	1141.1
39.36	1141.19
39.38	1146.61
39.4	1144.52
39.42	1139.89
39.44	1134.56
39.46	1127.32
39.48	1118.24
39.5	1114.43
39.52	1109.69
39.54	1114.04
39.56	1117.12
39.58	1128.2
39.6	1130.63
39.62	1134.3
39.64	1141.43
39.66	1143.47
39.68	1147.27
39.7	1147.14
39.72	1152.78
39.74	1151.94
39.76	1138.69
39.78	1126.42
39.8	1109.64
39.82	1106.23
39.84	1105.35
39.86	1108.56
39.88	1114.6
39.9	1122.08
39.92	1129.95
39.94	1129.91
39.96	1125.64
39.98	1118.97
40	1125.34
40.02	1132.11
40.04	1130.61
40.06	1141.09
40.08	1139
40.1	1136.38
40.12	1135.53
40.14	1126.45
40.16	1135.49
40.18	1142.36
40.2	1147.98
40.22	1143.73
40.24	1140.48
40.26	1140.3
40.28	1132.4
40.3	1132.71
40.32	1134.74
40.34	1128.67
40.36	1143.93
40.38	1148.31
40.4	1135.04
40.42	1133.31
40.44	1134.52
40.46	1134.9
40.48	1133.96
40.5	1140.1
40.52	1155.6
40.54	1153.03
40.56	1157.14
40.58	1149.74
40.6	1139.48
40.62	1133.91
40.64	1123.73
40.66	1119.92
40.68	1119.62
40.7	1124.64
40.72	1141.16
40.74	1143.45
40.76	1142.37
40.78	1139.11
40.8	1143.83
40.82	1143.79
40.84	1137.92
40.86	1143.46
40.88	1146.28
40.9	1145.65
40.92	1144.65
40.94	1136.48
40.96	1132.89
40.98	1121.93
41	1134.64
41.02	1133.63
41.04	1137.77
41.06	1148.08
41.08	1157.64
41.1	1154.92
41.12	1154.97
41.14	1151.79
41.16	1155.93
41.18	1156.53
41.2	1168.84
41.22	1162.38
41.24	1169.76
41.26	1164.06
41.28	1159.89
41.3	1147.03
41.32	1139.28
41.34	1136.37
41.36	1136.83
41.38	1146.22
41.4	1155.09
41.42	1154.93
41.44	1159.2
41.46	1156.33
41.48	1157.34
41.5	1145.24
41.52	1144.16
41.54	1147.85
41.56	1132.52
41.58	1125.71
41.6	1125.17
41.62	1119.65
41.64	1122.81
41.66	1121.07
41.68	1126.34
41.7	1125.27
41.72	1131.34
41.74	1127.97
41.76	1122.6
41.78	1122.47
41.8	1129.97
41.82	1129.91
41.84	1129.91
41.86	1134.24
41.88	1136.42
41.9	1137.68
41.92	1127.51
41.94	1124.06
41.96	1127
41.98	1126.23
42	1129.55
42.02	1123.02
42.04	1124.41
42.06	1125.24
42.08	1119.05
42.1	1112.63
42.12	1107.35
42.14	1115.51
42.16	1115.29
42.18	1120.28
42.2	1120.63
42.22	1118.57
42.24	1124.89
42.26	1122.16
42.28	1120.65
42.3	1119.89
42.32	1117.2
42.34	1117.97
42.36	1103.82
42.38	1089.85
42.4	1080.26
42.42	1072.75
42.44	1076.5
42.46	1075
42.48	1084.77
42.5	1092.41
42.52	1101.24
42.54	1116.5
42.56	1120.09
42.58	1110.04
42.6	1106.9
42.62	1095.52
42.64	1089.57
42.66	1082.77
42.68	1082.22
42.7	1073.97
42.72	1083.07
42.74	1087.41
42.76	1077.14
42.78	1063.46
42.8	1057.2
42.82	1047.45
42.84	1049.51
42.86	1055.14
42.88	1061.79
42.9	1062.56
42.92	1069.77
42.94	1072.17
42.96	1060.54
42.98	1048.35
43	1040.71
43.02	1035.43
43.04	1041.67
43.06	1050.84
43.08	1061.42
43.1	1066.91
43.12	1068.32
43.14	1079.5
43.16	1078.57
43.18	1071.55
43.2	1062.02
43.22	1052.71
43.24	1045.34
43.26	1053.23
43.28	1041.44
43.3	1035.84
43.32	1034.65
43.34	1048.39
43.36	1054.65
43.38	1058.28
43.4	1059.47
43.42	1066
43.44	1065.28
43.46	1070.71
43.48	1053.13
43.5	1047.12
43.52	1041.73
43.54	1046.02
43.56	1042.23
43.58	1041.05
43.6	1038.96
43.62	1028.87
43.64	1024.83
43.66	1022.47
43.68	1021.69
43.7	1022.71
43.72	1023.68
43.74	1033.88
43.76	1043.04
43.78	1040.81
43.8	1038.63
43.82	1028.4
43.84	1029.1
43.86	1037.5
43.88	1036.52
43.9	1039.54
43.92	1034.75
43.94	1039.88
43.96	1037.54
43.98	1040.01
44	1043.57
44.02	1038.59
44.04	1039.02
44.06	1046.57
44.08	1038
44.1	1034.19
44.12	1028.42
44.14	1020.39
44.16	1006
44.18	1006.22
44.2	1009.6
44.22	1009.21
44.24	1006.02
44.26	997.701
44.28	1002.16
44.3	999.22
44.32	1004.76
44.34	995.209
44.36	997.435
44.38	994.625
44.4	998.583
44.42	1003.84
44.44	999.698
44.46	998.347
44.48	1011.64
44.5	1012.42
44.52	1010.69
44.54	999.893
44.56	1001.58
44.58	992.153
44.6	988.605
44.62	992.702
44.64	982.927
44.66	982.584
44.68	986.727
44.7	982.573
44.72	977.285
44.74	977.076
44.76	982.811
44.78	984.746
44.8	996.6
44.82	998.62
44.84	995.522
44.86	995.276
44.88	997.341
44.9	990.717
44.92	986.264
44.94	979.713
44.96	977.937
44.98	969.568
45	972.1
45.02	979.402
45.04	978.109
45.06	968.798
45.08	976.341
45.1	972.523
45.12	964.589
45.14	958.977
45.16	962.376
45.18	962.662
45.2	965.775
45.22	983.424
45.24	978.979
45.26	970.232
45.28	970.658
45.3	956.294
45.32	938.651
45.34	936.843
45.36	937.549
45.38	942.9
45.4	946.319
45.42	955.386
45.44	958.81
45.46	956.62
45.48	955.758
45.5	954.296
45.52	953.625
45.54	961.558
45.56	961.291
45.58	965.918
45.6	961.756
45.62	952.059
45.64	953.438
45.66	946.078
45.68	951.191
45.7	960.598
45.72	962.108
45.74	965.67
45.76	970.186
45.78	965.13
45.8	957.495
45.82	952.472
45.84	950.234
45.86	947.986
45.88	950.486
45.9	951.182
45.92	947.507
45.94	942.911
45.96	952.265
45.98	951.571
46	948.211
46.02	952.976
46.04	948.161
46.06	948.662
46.08	938.605
46.1	927.543
46.12	925.14
46.14	924.52
46.16	941.822
46.18	949.924
46.2	947.205
46.22	954.836
46.24	953.318
46.26	951.978
46.28	933.595
46.3	925.237
46.32	924.01
46.34	922.401
46.36	926.13
46.38	925.807
46.4	924.828
46.42	930.011
46.44	927.051
46.46	926.907
46.48	922.556
46.5	920.529
46.52	918.835
46.54	924.488
46.56	928.418
46.58	933.035
46.6	940.534
46.62	940.442
46.64	928.926
46.66	920.221
46.68	914.583
46.7	902.929
46.72	907.275
46.74	912.465
46.76	916.692
46.78	920.129
46.8	922.32
46.82	923
46.84	915.986
46.86	903.194
46.88	897.923
46.9	896.426
46.92	902.451
46.94	901.996
46.96	910.52
46.98	911.26
47	915.687
47.02	924.071
47.04	922.393
47.06	916.838
47.08	910.459
47.1	909.5
47.12	908.817
47.14	910.017
47.16	914.886
47.18	909.849
47.2	908.015
47.22	912.008
47.24	915.718
47.26	916.307
47.28	910.093
47.3	910.088
47.32	917.497
47.34	915.476
47.36	907.06
47.38	900.05
47.4	888.995
47.42	897.377
47.44	903.113
47.46	903.167
47.48	902.64
47.5	908.946
47.52	915.861
47.54	914.596
47.56	905.129
47.58	901.875
47.6	892.567
47.62	901.065
47.64	910.711
47.66	914.718
47.68	922.751
47.7	922.573
47.72	916.272
47.74	916.903
47.76	909.854
47.78	902.765
47.8	891.471
47.82	888.709
47.84	893.149
47.86	896.659
47.88	905.31
47.9	906.933
47.92	899.817
47.94	909.39
47.96	908.331
47.98	906.835
48	902.861
48.02	894.59
48.04	887.408
48.06	893.647
48.08	888.228
48.1	887.772
48.12	881.469
48.14	889.797
48.16	884.229
48.18	887.262
48.2	889.06
48.22	883.383
48.24	880.314
48.26	880.895
48.28	871.596
48.3	868.384
48.32	866.017
48.34	865.166
48.36	857.474
48.38	861.734
48.4	864.74
48.42	864.116
48.44	862.624
48.46	866.274
48.48	864.021
48.5	859.132
48.52	850.86
48.54	844.987
48.56	843.71
48.58	844.568
48.6	843.341
48.62	844.833
48.64	850.058
48.66	860.945
48.68	856.186
48.7	854.158
48.72	850.124
48.74	851.303
48.76	857.296
48.78	854.616
48.8	857.784
48.82	862.17
48.84	859.659
48.86	857.116
48.88	849.32
48.9	854.389
48.92	856.511
48.94	860.585
48.96	865.691
48.98	864.13
49	862.462
49.02	854.721
49.04	837.569
49.06	827.278
49.08	834.514
49.1	845.5
49.12	848.619
49.14	851.261
49.16	850.385
49.18	844.51
49.2	842.272
49.22	836.292
49.24	826.744
49.26	828.103
49.28	840.093
49.3	841.164
49.32	848.237
49.34	851.716
49.36	846.319
49.38	843.09
49.4	846.174
49.42	845.29
49.44	842.266
49.46	844.337
49.48	850.224
49.5	846.822
49.52	850.091
49.54	856.276
49.56	857.291
49.58	858.687
49.6	859.613
49.62	861.184
49.64	863.725
49.66	863.685
49.68	866.356
49.7	856.851
49.72	846.028
49.74	847.14
49.76	854.436
49.78	846.641
49.8	840.106
49.82	840.268
49.84	839.955
49.86	839.939
49.88	838.779
49.9	838.846
49.92	840.82
49.94	844.433
49.96	849.686
[truncated: 2 more rows]

## Sheet: Supplementary Fig. 6
Air velocity (m/s)	Filtration Efficiency				Pressure Drop	Quality Factor@0.3 μm	Error bar
	%				Pa	kPa-1
	0.3 µm	1 µm	2.5 µm	10 µm
0.15	95.02	95.35	95.81	99.99	38	78.9461	4.1886
0.25	93.89	94.24	95.62	99.99	62.2	45.0759	3.93761
0.35	92.72	93.25	93.5	99.99	86.2	30.463	2.19951
0.45	89.48	90.04	90.59	99.99	95.8	23.4612	2.24261
0.55	87.3	87.54	87.78	99.99	114.6	17.9373	1.09779

## Sheet: Supplementary Fig. 8
Potential	Pressure Drop	Error bar
kV	Pa
0	86.2	1.09545
-0.5	84.8	0.83666
-1	85.2	1.30384
-1.5	84	0.707107
-2	86.4	0.547723
-2.5	85.8	1.30384
-3	87	0.707107
-3.3	85.6	0.547723

## Sheet: Supplementary Fig. 10
Time	Voltage
s	V
	Slow breathing		Moderate breathing		Fast breathing
0.001	-0.09634	60.001	-0.0877	120.001	-0.03458
0.002	-0.08893	60.002	-0.09418	120.002	-0.05188
0.003	-0.08307	60.003	-0.06979	120.003	-0.04941
0.004	-0.08075	60.004	-0.09634	120.004	-0.04447
0.005	-0.08183	60.005	-0.0772	120.005	-0.05219
0.006	-0.08337	60.006	-0.1053	120.006	-0.06114
0.007	-0.08708	60.007	-0.08183	120.007	-0.06546
0.008	-0.09449	60.008	-0.10067	120.008	-0.07411
0.009	-0.10468	60.009	-0.06979	120.009	-0.08399
0.01	-0.11163	60.01	-0.07164	120.01	-0.07288
0.011	-0.11873	60.011	-0.04601	120.011	-0.07318
0.012	-0.12305	60.012	-0.07627	120.012	-0.09634
0.013	-0.12661	60.013	-0.07843	120.013	-0.08276
0.014	-0.13047	60.014	-0.06793	120.014	-0.05929
0.015	-0.13324	60.015	-0.06855	120.015	-0.06485
0.016	-0.13896	60.016	-0.0491	120.016	-0.06701
0.017	-0.13618	60.017	-0.07257	120.017	-0.04663
0.018	-0.13155	60.018	-0.03706	120.018	-0.03489
0.019	-0.12305	60.019	-0.07195	120.019	-0.02779
0.02	-0.11101	60.02	-0.08337	120.02	-0.02162
0.021	-0.10761	60.021	-0.08554	120.021	-0.02409
0.022	-0.10731	60.022	-0.08183	120.022	-0.01482
0.023	-0.10576	60.023	-0.07318	120.023	-0.00803
0.024	-0.10051	60.024	-0.07627	120.024	-0.01143
0.025	-0.10051	60.025	-0.1053	120.025	-0.02687
0.026	-0.1053	60.026	-0.07473	120.026	-0.04169
0.027	-0.11503	60.027	-0.10746	120.027	-0.04014
0.028	-0.1195	60.028	-0.07782	120.028	-0.05497
0.029	-0.12583	60.029	-0.06083	120.029	-0.06639
0.03	-0.13433	60.03	-0.0423	120.03	-0.05744
0.031	-0.1476	60.031	-0.04107	120.031	-0.05774
0.032	-0.15532	60.032	-0.06361	120.032	-0.07226
0.033	-0.16119	60.033	-0.06793	120.033	-0.06701
0.034	-0.16397	60.034	-0.05589	120.034	-0.05033
0.035	-0.16258	60.035	-0.05651	120.035	-0.0315
0.036	-0.16876	60.036	-0.05373	120.036	-0.03057
0.037	-0.16968	60.037	-0.0491	120.037	-0.0386
0.038	-0.15918	60.038	-0.06269	120.038	-0.02532
0.039	-0.14405	60.039	-0.05744	120.039	-0.0034
0.04	-0.12753	60.04	-0.08523	120.04	-0.00185
0.041	-0.11966	60.041	-0.07164	120.041	0.00803
0.042	-0.10777	60.042	-0.08214	120.042	0.00494
0.043	-0.1019	60.043	-0.08862	120.043	0
0.044	-0.09881	60.044	-0.10221	120.044	-0.000617589
0.045	-0.09449	60.045	-0.10468	120.045	-0.01143
0.046	-0.10128	60.046	-0.09943	120.046	-0.01729
0.047	-0.13741	60.047	-0.10808	120.047	-0.02995
0.048	-0.15687	60.048	-0.07535	120.048	-0.04292
0.049	-0.14838	60.049	-0.07288	120.049	-0.04385
0.05	-0.1456	60.05	-0.0701	120.05	-0.05311
0.051	-0.14791	60.051	-0.06639	120.051	-0.05188
0.052	-0.15038	60.052	-0.04725	120.052	-0.04694
0.053	-0.15409	60.053	-0.07411	120.053	-0.04663
0.054	-0.15532	60.054	-0.03397	120.054	-0.04385
0.055	-0.15517	60.055	-0.05095	120.055	-0.03675
0.056	-0.1564	60.056	-0.03211	120.056	-0.00432
0.057	-0.15363	60.057	-0.03736	120.057	0.000926383
0.058	-0.15038	60.058	-0.06052	120.058	-0.00957
0.059	-0.14035	60.059	-0.05126	120.059	0.00618
0.06	-0.13247	60.06	-0.06732	120.06	0.0247
0.061	-0.128	60.061	-0.07133	120.061	0.03922
0.062	-0.12676	60.062	-0.04354	120.062	0.05126
0.063	-0.12969	60.063	-0.08307	120.063	0.04385
0.064	-0.14096	60.064	-0.0772	120.064	0.02069
0.065	-0.16644	60.065	-0.07318	120.065	0.00525
0.066	-0.21322	60.066	-0.07257	120.066	-0.00247
0.067	-0.21029	60.067	-0.09789	120.067	-0.01667
0.068	-0.2055	60.068	-0.09851	120.068	-0.02748
0.069	-0.19902	60.069	-0.06207	120.069	-0.03242
0.07	-0.195	60.07	-0.07843	120.07	-0.04014
0.071	-0.19732	60.071	-0.07288	120.071	-0.03335
0.072	-0.20288	60.072	-0.07596	120.072	-0.03088
0.073	-0.21199	60.073	-0.07874	120.073	-0.03489
0.074	-0.22758	60.074	-0.06639	120.074	-0.04169
0.075	-0.2336	60.075	-0.06886	120.075	-0.02594
0.076	-0.23268	60.076	-0.09171	120.076	0.0071
0.077	-0.23546	60.077	-0.09048	120.077	0.0142
0.078	-0.24997	60.078	-0.12321	120.078	0.01822
0.079	-0.27977	60.079	-0.11178	120.079	0.0423
0.08	-0.31296	60.08	-0.10005	120.08	0.05404
0.081	-0.34276	60.081	-0.10715	120.081	0.04354
0.082	-0.3616	60.082	-0.12815	120.082	0.06114
0.083	-0.35697	60.083	-0.11827	120.083	0.08307
0.084	-0.34616	60.084	-0.14977	120.084	0.05774
0.085	-0.3372	60.085	-0.11456	120.085	0.02625
0.086	-0.32717	60.086	-0.1229	120.086	0.00772
0.087	-0.32099	60.087	-0.10653	120.087	0.00432
0.088	-0.31512	60.088	-0.10128	120.088	0.0142
0.089	-0.31729	60.089	-0.07195	120.089	0.02717
0.09	-0.31698	60.09	-0.06546	120.09	0.01976
0.091	-0.31651	60.091	-0.05064	120.091	-0.01915
0.092	-0.31404	60.092	-0.05774	120.092	-0.01884
0.093	-0.31018	60.093	-0.04972	120.093	-0.000617589
0.094	-0.31034	60.094	-0.0596	120.094	-0.00587
0.095	-0.35094	60.095	-0.03613	120.095	-0.01173
0.096	-0.33643	60.096	-0.04755	120.096	-0.0105
0.097	-0.30092	60.097	-0.05774	120.097	-0.000617589
0.098	-0.28147	60.098	-0.03211	120.098	0.00988
0.099	-0.26047	60.099	-0.05744	120.099	0.04261
0.1	-0.2441	60.1	-0.07102	120.1	0.07195
0.101	-0.2336	60.101	-0.03922	120.101	0.05805
0.102	-0.22619	60.102	-0.06546	120.102	0.05867
0.103	-0.22187	60.103	-0.10437	120.103	0.05713
0.104	-0.21986	60.104	-0.09665	120.104	0.03026
0.105	-0.22357	60.105	-0.10777	120.105	0.02903
0.106	-0.23993	60.106	-0.1019	120.106	0.03458
0.107	-0.25429	60.107	-0.0982	120.107	0.02934
0.108	-0.25769	60.108	-0.11672	120.108	0.01853
0.109	-0.2634	60.109	-0.07967	120.109	0.00494
0.11	-0.26788	60.11	-0.12074	120.11	-0.01513
0.111	-0.27406	60.111	-0.08832	120.111	-0.02501
0.112	-0.28023	60.112	-0.09604	120.112	-0.02748
0.113	-0.28363	60.113	-0.11611	120.113	-0.03458
0.114	-0.28687	60.114	-0.10067	120.114	-0.04323
0.115	-0.28548	60.115	-0.10468	120.115	-0.02223
0.116	-0.28162	60.116	-0.10962	120.116	0.00247
0.117	-0.27297	60.117	-0.10283	120.117	0.0105
0.118	-0.26495	60.118	-0.0982	120.118	0.02254
0.119	-0.25568	60.119	-0.09387	120.119	0.03211
0.12	-0.24549	60.12	-0.1158	120.12	0.04076
0.121	-0.24101	60.121	-0.11456	120.121	0.04848
0.122	-0.24256	60.122	-0.12167	120.122	0.05126
0.123	-0.24657	60.123	-0.12784	120.123	0.05435
0.124	-0.23993	60.124	-0.11024	120.124	0.03767
0.125	-0.21168	60.125	-0.11981	120.125	0.02964
0.126	-0.18203	60.126	-0.11117	120.126	0.01575
0.127	-0.1598	60.127	-0.12167	120.127	-0.00525
0.128	-0.14421	60.128	-0.10931	120.128	-0.0176
0.129	-0.13572	60.129	-0.0982	120.129	-0.00988
0.13	-0.13834	60.13	-0.12444	120.13	-0.02872
0.131	-0.1388	60.131	-0.11117	120.131	-0.03953
0.132	-0.14127	60.132	-0.11549	120.132	-0.03983
0.133	-0.13819	60.133	-0.09171	120.133	-0.042
0.134	-0.13572	60.134	-0.06886	120.134	-0.03798
0.135	-0.13216	60.135	-0.0738	120.135	-0.01328
0.136	-0.12506	60.136	-0.06577	120.136	-0.00648
0.137	-0.11626	60.137	-0.05404	120.137	0.01451
0.138	-0.11009	60.138	-0.0562	120.138	0.01143
0.139	-0.10036	60.139	-0.07751	120.139	0.01112
0.14	-0.09248	60.14	-0.08646	120.14	0.03458
0.141	-0.08569	60.141	-0.05991	120.141	0.03613
0.142	-0.09079	60.142	-0.09233	120.142	0.0247
0.143	-0.10036	60.143	-0.07658	120.143	0.02223
0.144	-0.09542	60.144	-0.08615	120.144	0.021
0.145	-0.09465	60.145	-0.08245	120.145	0.00247
0.146	-0.09079	60.146	-0.08584	120.146	-0.000926383
0.147	-0.09511	60.147	-0.09418	120.147	-0.00556
0.148	-0.1002	60.148	-0.07318	120.148	-0.01853
0.149	-0.10916	60.149	-0.08399	120.149	-0.01915
0.15	-0.11935	60.15	-0.07442	120.15	-0.03922
0.151	-0.12861	60.151	-0.0772	120.151	-0.04879
0.152	-0.13386	60.152	-0.04941	120.152	-0.05033
0.153	-0.14189	60.153	-0.04014	120.153	-0.04848
0.154	-0.14776	60.154	-0.06145	120.154	-0.03026
0.155	-0.14977	60.155	-0.07164	120.155	-0.02069
0.156	-0.14575	60.156	-0.04663	120.156	-0.01637
0.157	-0.14004	60.157	-0.06021	120.157	-0.01112
0.158	-0.13494	60.158	-0.06763	120.158	0.01698
0.159	-0.12738	60.159	-0.08368	120.159	0.03706
0.16	-0.11935	60.16	-0.06979	120.16	0.03428
0.161	-0.11317	60.161	-0.08955	120.161	0.03953
0.162	-0.10406	60.162	-0.09048	120.162	0.05898
0.163	-0.09495	60.163	-0.11549	120.163	0.04817
0.164	-0.09063	60.164	-0.09727	120.164	0.04138
0.165	-0.09094	60.165	-0.09418	120.165	0.04076
0.166	-0.09233	60.166	-0.10314	120.166	0.00432
0.167	-0.09881	60.167	-0.10962	120.167	-0.000926383
0.168	-0.11039	60.168	-0.08523	120.168	0.000617589
0.169	-0.14282	60.169	-0.0701	120.169	-0.00988
0.17	-0.15455	60.17	-0.07411	120.17	-0.01915
0.171	-0.15254	60.171	-0.0701	120.171	-0.03335
0.172	-0.15424	60.172	-0.08986	120.172	-0.042
0.173	-0.15733	60.173	-0.04508	120.173	-0.01915
0.174	-0.15656	60.174	-0.0457	120.174	-0.01791
0.175	-0.15301	60.175	-0.01451	120.175	-0.0176
0.176	-0.15486	60.176	-0.0525	120.176	0.0139
0.177	-0.15285	60.177	-0.04694	120.177	0.01667
0.178	-0.15208	60.178	-0.03706	120.178	0.01853
0.179	-0.14328	60.179	-0.07473	120.179	0.04354
0.18	-0.13494	60.18	-0.07411	120.18	0.05929
0.181	-0.12661	60.181	-0.09264	120.181	0.06732
0.182	-0.12275	60.182	-0.09604	120.182	0.06608
0.183	-0.11997	60.183	-0.09264	120.183	0.05558
0.184	-0.11734	60.184	-0.11271	120.184	0.05929
0.185	-0.11317	60.185	-0.12877	120.185	0.04478
0.186	-0.11564	60.186	-0.11981	120.186	0.02069
0.187	-0.12197	60.187	-0.11611	120.187	0.01081
0.188	-0.12522	60.188	-0.09727	120.188	-0.00556
0.189	-0.13155	60.189	-0.09356	120.189	-0.02285
0.19	-0.13695	60.19	-0.08862	120.19	-0.02934
0.191	-0.14004	60.191	-0.09295	120.191	-0.02779
0.192	-0.14282	60.192	-0.06701	120.192	-0.03798
0.193	-0.14421	60.193	-0.06732	120.193	-0.03706
0.194	-0.14405	60.194	-0.04416	120.194	-0.01729
0.195	-0.14066	60.195	-0.06763	120.195	-0.00865
0.196	-0.13417	60.196	-0.04508	120.196	-0.01081
0.197	-0.12398	60.197	-0.06083	120.197	0.01235
0.198	-0.11611	60.198	-0.07288	120.198	0.02162
0.199	-0.10283	60.199	-0.05929	120.199	0.01853
0.2	-0.09326	60.2	-0.07967	120.2	0.04261
0.201	-0.08646	60.201	-0.08307	120.201	0.06392
0.202	-0.07874	60.202	-0.109	120.202	0.04848
0.203	-0.07349	60.203	-0.09356	120.203	0.03983
0.204	-0.06639	60.204	-0.08801	120.204	0.04385
0.205	-0.06423	60.205	-0.11765	120.205	0.02779
0.206	-0.0684	60.206	-0.0809	120.206	0.01976
0.207	-0.07674	60.207	-0.11858	120.207	0.01143
0.208	-0.08229	60.208	-0.09356	120.208	-0.01143
0.209	-0.09125	60.209	-0.09264	120.209	-0.01976
0.21	-0.0982	60.21	-0.08307	120.21	-0.01637
0.211	-0.11333	60.211	-0.08554	120.211	-0.02501
0.212	-0.12769	60.212	-0.08307	120.212	-0.0352
0.213	-0.13556	60.213	-0.09017	120.213	-0.02934
0.214	-0.13819	60.214	-0.07473	120.214	-0.03397
0.215	-0.13741	60.215	-0.09511	120.215	-0.01544
0.216	-0.13047	60.216	-0.09017	120.216	0.00988
0.217	-0.12259	60.217	-0.06423	120.217	0.02069
0.218	-0.11487	60.218	-0.08492	120.218	0.01853
0.219	-0.10777	60.219	-0.09017	120.219	0.03304
0.22	-0.09789	60.22	-0.07905	120.22	0.0562
0.221	-0.09434	60.221	-0.10839	120.221	0.0667
0.222	-0.0914	60.222	-0.12908	120.222	0.06855
0.223	-0.07998	60.223	-0.13803	120.223	0.06021
0.224	-0.06716	60.224	-0.13741	120.224	0.05991
0.225	-0.05728	60.225	-0.12908	120.225	0.05527
0.226	-0.0545	60.226	-0.13463	120.226	0.0386
0.227	-0.05589	60.227	-0.12383	120.227	0.02501
0.228	-0.05883	60.228	-0.14575	120.228	0.00803
0.229	-0.06624	60.229	-0.13556	120.229	-0.00741
0.23	-0.07396	60.23	-0.14884	120.23	-0.01822
0.231	-0.07843	60.231	-0.11858	120.231	-0.01791
0.232	-0.08415	60.232	-0.09881	120.232	-0.01513
0.233	-0.08569	60.233	-0.0877	120.233	-0.01328
0.234	-0.08693	60.234	-0.08955	120.234	-0.01544
0.235	-0.08492	60.235	-0.09604	120.235	-0.00587
0.236	-0.07797	60.236	-0.07936	120.236	-0.000308794
0.237	-0.06793	60.237	-0.09449	120.237	0.01853
0.238	-0.05666	60.238	-0.12167	120.238	0.03613
0.239	-0.04277	60.239	-0.09974	120.239	0.04076
0.24	-0.03119	60.24	-0.12908	120.24	0.04601
0.241	-0.01853	60.241	-0.11642	120.241	0.04385
0.242	-0.00772	60.242	-0.12352	120.242	0.05435
0.243	-0.00139	60.243	-0.11487	120.243	0.07226
0.244	0.00494	60.244	-0.12321	120.244	0.06269
0.245	0.00942	60.245	-0.12537	120.245	0.04601
0.246	0.00618	60.246	-0.10005	120.246	0.03366
0.247	0.00154	60.247	-0.12846	120.247	0.01698
0.248	-0.0051	60.248	-0.10777	120.248	0.00494
0.249	-0.01251	60.249	-0.09511	120.249	-0.00463
0.25	-0.01976	60.25	-0.10808	120.25	-0.01112
0.251	-0.02702	60.251	-0.10962	120.251	-0.02439
0.252	-0.0332	60.252	-0.10159	120.252	-0.02254
0.253	-0.03597	60.253	-0.11487	120.253	-0.00679
0.254	-0.04153	60.254	-0.09418	120.254	-0.00216
0.255	-0.04215	60.255	-0.08955	120.255	0.00278
0.256	-0.03767	60.256	-0.11395	120.256	0.02131
0.257	-0.03073	60.257	-0.11703	120.257	0.03397
0.258	-0.02702	60.258	-0.07102	120.258	0.03458
0.259	-0.01899	60.259	-0.10345	120.259	0.0457
0.26	-0.00834	60.26	-0.13556	120.26	0.06207
0.261	0.00278	60.261	-0.11364	120.261	0.07504
0.262	0.01019	60.262	-0.12259	120.262	0.07813
0.263	0.0139	60.263	-0.13402	120.263	0.06299
0.264	0.01621	60.264	-0.13278	120.264	0.05929
0.265	0.01498	60.265	-0.12753	120.265	0.04539
0.266	0.01081	60.266	-0.12259	120.266	0.03397
0.267	0.00432	60.267	-0.15594	120.267	0.02192
0.268	-0.00401	60.268	-0.11364	120.268	0.01328
0.269	-0.01281	60.269	-0.10684	120.269	-0.00803
0.27	-0.02254	60.27	-0.0914	120.27	-0.02285
0.271	-0.03196	60.271	-0.0772	120.271	-0.00896
0.272	-0.03736	60.272	-0.10005	120.272	-0.01637
0.273	-0.0386	60.273	-0.08832	120.273	-0.01822
0.274	-0.04169	60.274	-0.0914	120.274	-0.01112
0.275	-0.04416	60.275	-0.07257	120.275	0
0.276	-0.0386	60.276	-0.07843	120.276	0.01575
0.277	-0.03289	60.277	-0.06392	120.277	0.03273
0.278	-0.02563	60.278	-0.09881	120.278	0.04447
0.279	-0.01544	60.279	-0.11611	120.279	0.05188
0.28	-0.00911	60.28	-0.1019	120.28	0.05497
0.281	-0.00139	60.281	-0.12228	120.281	0.05898
0.282	0.00479	60.282	-0.11703	120.282	0.0596
0.283	0.00757	60.283	-0.11703	120.283	0.05867
0.284	0.0105	60.284	-0.13124	120.284	0.06299
0.285	0.01204	60.285	-0.12908	120.285	0.05188
0.286	0.00726	60.286	-0.1371	120.286	0.01976
0.287	0.000617589	60.287	-0.13371	120.287	0.01698
0.288	-0.00849	60.288	-0.1405	120.288	0.01112
0.289	-0.0159	60.289	-0.12444	120.289	-0.00216
0.29	-0.02362	60.29	-0.12815	120.29	-0.00988
0.291	-0.03042	60.291	-0.10839	120.291	-0.01915
0.292	-0.03489	60.292	-0.11734	120.292	-0.03335
0.293	-0.04014	60.293	-0.06423	120.293	-0.02347
0.294	-0.04061	60.294	-0.11827	120.294	0.000308794
0.295	-0.04092	60.295	-0.12043	120.295	0.01729
0.296	-0.03628	60.296	-0.10128	120.296	0.01637
0.297	-0.03026	60.297	-0.12228	120.297	0.02409
0.298	-0.0227	60.298	-0.12197	120.298	0.0315
0.299	-0.01621	60.299	-0.10931	120.299	0.02748
0.3	-0.01127	60.3	-0.14575	120.3	0.03458
0.301	-0.00695	60.301	-0.12568	120.301	0.05126
0.302	0.000154397	60.302	-0.13463	120.302	0.0596
0.303	0.00247	60.303	-0.13772	120.303	0.05095
0.304	0.00278	60.304	-0.1615	120.304	0.04848
0.305	-0.00262	60.305	-0.16273	120.305	0.04725
0.306	-0.00494	60.306	-0.17231	120.306	0.03829
0.307	-0.01143	60.307	-0.15131	120.307	0.02563
0.308	-0.01482	60.308	-0.14266	120.308	0.01297
0.309	-0.02455	60.309	-0.16119	120.309	-0.00679
0.31	-0.03536	60.31	-0.13525	120.31	-0.01266
0.311	-0.04339	60.311	-0.14853	120.311	-0.00834
0.312	-0.0457	60.312	-0.15656	120.312	-0.01945
0.313	-0.0491	60.313	-0.15965	120.313	-0.00679
0.314	-0.05033	60.314	-0.15162	120.314	0.00988
0.315	-0.04786	60.315	-0.16551	120.315	0.01143
0.316	-0.04385	60.316	-0.15378	120.316	0.01945
0.317	-0.03829	60.317	-0.16551	120.317	0.03458
0.318	-0.03103	60.318	-0.1791	120.318	0.04786
0.319	-0.02177	60.319	-0.15193	120.319	0.05527
0.32	-0.01328	60.32	-0.15934	120.32	0.07226
0.321	-0.0071	60.321	-0.16675	120.321	0.09295
0.322	-0.00139	60.322	-0.19145	120.322	0.09943
0.323	0.00293	60.323	-0.19454	120.323	0.08986
0.324	0.00232	60.324	-0.19855	120.324	0.07627
0.325	-0.000926383	60.325	-0.16026	120.325	0.06793
0.326	-0.00679	60.326	-0.20288	120.326	0.06052
0.327	-0.01343	60.327	-0.19701	120.327	0.05311
0.328	-0.01976	60.328	-0.19454	120.328	0.03273
0.329	-0.02779	60.329	-0.19948	120.329	0.02439
0.33	-0.03798	60.33	-0.18806	120.33	0.03644
0.331	-0.04447	60.331	-0.19269	120.331	0.03582
0.332	-0.0528	60.332	-0.17663	120.332	0.02563
0.333	-0.05497	60.333	-0.18219	120.333	0.03242
0.334	-0.05605	60.334	-0.172	120.334	0.04694
0.335	-0.05404	60.335	-0.19053	120.335	0.04632
0.336	-0.04925	60.336	-0.18157	120.336	0.05805
0.337	-0.04385	60.337	-0.18991	120.337	0.08893
0.338	-0.03875	60.338	-0.19361	120.338	0.10314
0.339	-0.02687	60.339	-0.18342	120.339	0.10468
0.34	-0.01899	60.34	-0.21338	120.34	0.10499
0.341	-0.00988	60.341	-0.20905	120.341	0.1124
0.342	-0.0017	60.342	-0.2106	120.342	0.12228
0.343	0.0017	60.343	-0.21245	120.343	0.11981
0.344	0.00571	60.344	-0.19917	120.344	0.1124
0.345	0.00772	60.345	-0.22727	120.345	0.10993
0.346	0.00494	60.346	-0.19331	120.346	0.09326
0.347	0.00139	60.347	-0.20442	120.347	0.07813
0.348	-0.00448	60.348	-0.21646	120.348	0.06793
0.349	-0.01467	60.349	-0.23499	120.349	0.06083
0.35	-0.02192	60.35	-0.22048	120.35	0.05527
0.351	-0.03026	60.351	-0.20875	120.351	0.05126
0.352	-0.03999	60.352	-0.21029	120.352	0.04354
0.353	-0.04833	60.353	-0.20103	120.353	0.04478
0.354	-0.05358	60.354	-0.23376	120.354	0.05188
0.355	-0.05682	60.355	-0.20288	120.355	0.05805
0.356	-0.05404	60.356	-0.21801	120.356	0.07905
0.357	-0.05141	60.357	-0.21369	120.357	0.10375
0.358	-0.04524	60.358	-0.24024	120.358	0.10777
0.359	-0.03875	60.359	-0.23252	120.359	0.10746
0.36	-0.03103	60.36	-0.26093	120.36	0.11858
0.361	-0.02424	60.361	-0.23746	120.361	0.13556
0.362	-0.01776	60.362	-0.24024	120.362	0.14977
0.363	-0.0105	60.363	-0.24364	120.363	0.14174
0.364	-0.00818	60.364	-0.23314	120.364	0.13278
0.365	-0.00849	60.365	-0.2563	120.365	0.13031
0.366	-0.01251	60.366	-0.28594	120.366	0.11703
0.367	-0.01884	60.367	-0.27483	120.367	0.1019
0.368	-0.0247	60.368	-0.24302	120.368	0.10036
0.369	-0.03258	60.369	-0.24487	120.369	0.09696
0.37	-0.04076	60.37	-0.24827	120.37	0.08337
0.371	-0.04678	60.371	-0.28563	120.371	0.06763
0.372	-0.05651	60.372	-0.28471	120.372	0.06577
0.373	-0.06176	60.373	-0.28718	120.373	0.07843
0.374	-0.06577	60.374	-0.28039	120.374	0.0948
0.375	-0.06454	60.375	-0.28255	120.375	0.09943
0.376	-0.06145	60.376	-0.28224	120.376	0.10623
0.377	-0.05497	60.377	-0.27081	120.377	0.12352
0.378	-0.04925	60.378	-0.27267	120.378	0.14266
0.379	-0.03953	60.379	-0.30972	120.379	0.15007
0.38	-0.03011	60.38	-0.32022	120.38	0.15594
0.381	-0.02223	60.381	-0.32454	120.381	0.16273
0.382	-0.01374	60.382	-0.33844	120.382	0.17169
0.383	-0.00787	60.383	-0.32794	120.383	0.17045
0.384	-0.00432	60.384	-0.32917	120.384	0.16922
0.385	-0.0051	60.385	-0.31312	120.385	0.16922
0.386	-0.00834	60.386	-0.31528	120.386	0.16706
0.387	-0.01297	60.387	-0.31435	120.387	0.15347
0.388	-0.01884	60.388	-0.31003	120.388	0.13803
0.389	-0.03011	60.389	-0.32547	120.389	0.12753
0.39	-0.03814	60.39	-0.31559	120.39	0.11796
0.391	-0.04663	60.391	-0.29953	120.391	0.11487
0.392	-0.05527	60.392	-0.29613	120.392	0.10839
0.393	-0.05929	60.393	-0.28502	120.393	0.11364
0.394	-0.06068	60.394	-0.27637	120.394	0.12784
0.395	-0.06191	60.395	-0.27822	120.395	0.14081
0.396	-0.05327	60.396	-0.28193	120.396	0.15687
0.397	-0.04755	60.397	-0.29243	120.397	0.1754
0.398	-0.03922	60.398	-0.31837	120.398	0.19022
0.399	-0.02856	60.399	-0.30571	120.399	0.20782
0.4	-0.01745	60.4	-0.3091	120.4	0.22851
0.401	-0.01004	60.401	-0.31497	120.401	0.24426
0.402	-0.00448	60.402	-0.32269	120.402	0.25259
0.403	-0.00108	60.403	-0.32948	120.403	0.25506
0.404	0.00216	60.404	-0.34492	120.404	0.25167
0.405	0.000771986	60.405	-0.34801	120.405	0.25136
0.406	-0.00664	60.406	-0.36932	120.406	0.25321
0.407	-0.01729	60.407	-0.38599	120.407	0.25167
0.408	-0.02856	60.408	-0.39093	120.408	0.25815
0.409	-0.04184	60.409	-0.39001	120.409	0.27853
0.41	-0.05419	60.41	-0.3897	120.41	0.30077
0.411	-0.06546	60.411	-0.39032	120.411	0.32115
0.412	-0.07473	60.412	-0.36685	120.412	0.33967
0.413	-0.08307	60.413	-0.3616	120.413	0.37673
0.414	-0.08893	60.414	-0.35048	120.414	0.43818
0.415	-0.08801	60.415	-0.35573	120.415	0.51723
0.416	-0.08322	60.416	-0.36685	120.416	0.62407
0.417	-0.0755	60.417	-0.37611	120.417	0.77075
0.418	-0.06639	60.418	-0.38599	120.418	0.97394
0.419	-0.05497	60.419	-0.39279	120.419	1.38834
0.42	-0.04369	60.42	-0.41039	120.42	1.87006
0.421	-0.03597	60.421	-0.41749	120.421	1.94232
0.422	-0.02748	60.422	-0.40452	120.422	1.73728
0.423	-0.02053	60.423	-0.41378	120.423	1.44547
0.424	-0.0122	60.424	-0.45825	120.424	1.14594
0.425	-0.0105	60.425	-0.45671	120.425	0.92144
0.426	-0.01328	60.426	-0.42181	120.426	0.78526
0.427	-0.01868	60.427	-0.40483	120.427	0.6775
0.428	-0.02439	60.428	-0.40174	120.428	0.58733
0.429	-0.03227	60.429	-0.40545	120.429	0.54008
0.43	-0.04122	60.43	-0.39865	120.43	0.54904
0.431	-0.04894	60.431	-0.3897	120.431	0.60709
0.432	-0.05342	60.432	-0.41255	120.432	0.69386
0.433	-0.05651	60.433	-0.49222	120.433	0.75593
0.434	-0.05852	60.434	-0.54904	120.434	0.82911
0.435	-0.05635	60.435	-0.48851	120.435	0.87512
0.436	-0.05172	60.436	-0.432	120.436	0.89427
0.437	-0.04632	60.437	-0.41873	120.437	0.90168
0.438	-0.0386	60.438	-0.41348	120.438	0.90755
0.439	-0.02702	60.439	-0.41625	120.439	0.91527
0.44	-0.01513	60.44	-0.42367	120.44	0.95603
0.441	-0.00463	60.441	-0.4107	120.441	1.02767
0.442	0.00401	60.442	-0.40298	120.442	1.0956
0.443	0.0105	60.443	-0.39248	120.443	1.16168
0.444	0.01482	60.444	-0.38692	120.444	1.20275
0.445	0.01544	60.445	-0.3934	120.445	1.24537
0.446	0.00834	60.446	-0.39711	120.446	1.31639
0.447	0.000771986	60.447	-0.40576	120.447	1.36796
0.448	-0.00695	60.448	-0.41193	120.448	1.37136
0.449	-0.01667	60.449	-0.42521	120.449	1.35252
0.45	-0.02331	60.45	-0.42922	120.45	1.35623
0.451	-0.0315	60.451	-0.43231	120.451	1.43373
0.452	-0.03706	60.452	-0.43324	120.452	1.49271
0.453	-0.04014	60.453	-0.44096	120.453	1.72894
0.454	-0.04308	60.454	-0.43355	120.454	2.005
0.455	-0.03968	60.455	-0.42861	120.455	2.10968
0.456	-0.03644	60.456	-0.42768	120.456	2.11987
0.457	-0.03103	60.457	-0.43818	120.457	2.07633
0.458	-0.02532	60.458	-0.4493	120.458	2.07788
0.459	-0.01652	60.459	-0.45084	120.459	2.12698
0.46	-0.0105	60.46	-0.45918	120.46	2.19584
0.461	-0.00571	60.461	-0.47554	120.461	2.41848
0.462	-0.00401	60.462	-0.46103	120.462	2.78811
0.463	-0.000926383	60.463	-0.43108	120.463	3.26488
0.464	-0.000308794	60.464	-0.41564	120.464	3.62339
0.465	-0.00232	60.465	-0.40452	120.465	3.73487
0.466	-0.00942	60.466	-0.39711	120.466	3.90996
0.467	-0.01359	60.467	-0.39773	120.467	4.09214
0.468	-0.02223	60.468	-0.42861	120.468	3.81145
0.469	-0.03273	60.469	-0.41811	120.469	3.43503
0.47	-0.04308	60.47	-0.40421	120.47	2.85511
0.471	-0.0508	60.471	-0.40915	120.471	2.21282
0.472	-0.05836	60.472	-0.39433	120.472	1.70424
0.473	-0.06269	60.473	-0.39865	120.473	1.38958
0.474	-0.06624	60.474	-0.40359	120.474	1.29601
0.475	-0.06407	60.475	-0.39279	120.475	1.22838
0.476	-0.06068	60.476	-0.39248	120.476	1.16199
0.477	-0.05358	60.477	-0.39649	120.477	1.07955
0.478	-0.04447	60.478	-0.4002	120.478	0.99123
0.479	-0.03335	60.479	-0.42027	120.479	0.95294
0.48	-0.02239	60.48	-0.47771	120.48	0.93441
0.481	-0.0122	60.481	-0.51816	120.481	0.94182
0.482	-0.00324	60.482	-0.51322	120.482	0.92453
0.483	0.00154	60.483	-0.51538	120.483	0.90415
0.484	0.00695	60.484	-0.49037	120.484	0.82603
0.485	0.00525	60.485	-0.46597	120.485	0.7726
0.486	0.0034	60.486	-0.45794	120.486	0.79206
0.487	-0.00278	60.487	-0.43787	120.487	0.7479
0.488	-0.01112	60.488	-0.41749	120.488	0.56355
0.489	-0.021	60.489	-0.40329	120.489	0.50889
0.49	-0.03119	60.49	-0.39402	120.49	0.55336
0.491	-0.03906	60.491	-0.38599	120.491	0.5969
0.492	-0.04323	60.492	-0.38074	120.492	0.59721
0.493	-0.04647	60.493	-0.3721	120.493	0.71671
0.494	-0.04817	60.494	-0.37271	120.494	0.84888
0.495	-0.04694	60.495	-0.38105	120.495	1.04311
0.496	-0.04261	60.496	-0.42614	120.496	0.99988
0.497	-0.03628	60.497	-0.45084	120.497	0.85968
0.498	-0.02779	60.498	-0.43169	120.498	0.70621
0.499	-0.0193	60.499	-0.41656	120.499	0.64909
0.5	-0.00957	60.5	-0.41255	120.5	0.57683
0.501	-0.00278	60.501	-0.44559	120.501	0.55892
0.502	0.00417	60.502	-0.48851	120.502	0.55799
0.503	0.00803	60.503	-0.50519	120.503	0.44683
0.504	0.01281	60.504	-0.52063	120.504	0.41564
0.505	0.0142	60.505	-0.54317	120.505	0.38321
0.506	0.01189	60.506	-0.55583	120.506	0.4496
0.507	0.00757	60.507	-0.55243	120.507	0.37796
0.508	0.000771986	60.508	-0.54749	120.508	0.39433
0.509	-0.00695	60.509	-0.54749	120.509	0.43478
0.51	-0.01806	60.51	-0.5688	120.51	0.40359
0.511	-0.02578	60.511	-0.58424	120.511	0.33257
0.512	-0.03443	60.512	-0.5898	120.512	0.33689
0.513	-0.04246	60.513	-0.59196	120.513	0.31837
0.514	-0.04632	60.514	-0.59536	120.514	0.43231
0.515	-0.04616	60.515	-0.57405	120.515	0.49623
0.516	-0.04478	60.516	-0.55274	120.516	0.49345
0.517	-0.03891	60.517	-0.58547	120.517	0.54935
0.518	-0.03567	60.518	-0.59721	120.518	0.4987
0.519	-0.02825	60.519	-0.62438	120.519	0.60709
0.52	-0.02331	60.52	-0.63241	120.52	0.65063
0.521	-0.02146	60.521	-0.62284	120.521	0.62438
0.522	-0.01606	60.522	-0.60802	120.522	0.72104
0.523	-0.01127	60.523	-0.57436	120.523	0.66391
0.524	-0.00911	60.524	-0.55583	120.524	0.73277
0.525	-0.00926	60.525	-0.56262	120.525	0.80719
0.526	-0.01328	60.526	-0.61419	120.526	0.70065
0.527	-0.01915	60.527	-0.74018	120.527	0.63673
0.528	-0.02439	60.528	-0.71486	120.528	0.6988
0.529	-0.03597	60.529	-0.69046	120.529	0.62376
0.53	-0.044	60.53	-0.65341	120.53	0.7232
0.531	-0.04972	60.531	-0.63797	120.531	0.66978
0.532	-0.05558	60.532	-0.62809	120.532	0.65989
0.533	-0.05975	60.533	-0.64662	120.533	0.62624
0.534	-0.06423	60.534	-0.73802	120.534	0.56417
0.535	-0.05867	60.535	-0.75408	120.535	0.65248
0.536	-0.05188	60.536	-0.63704	120.536	0.61049
0.537	-0.04616	60.537	-0.55089	120.537	0.63673
0.538	-0.03767	60.538	-0.47894	120.538	0.65464
0.539	-0.02733	60.539	-0.42212	120.539	0.75624
0.54	-0.02053	60.54	-0.39032	120.54	0.66545
0.541	-0.00926	60.541	-0.37426	120.541	0.68367
0.542	-0.0034	60.542	-0.36222	120.542	0.70714
0.543	-0.00124	60.543	-0.34956	120.543	0.67101
0.544	0.00309	60.544	-0.33937	120.544	0.61728
0.545	0.000463192	60.545	-0.34153	120.545	0.60277
0.546	-0.00185	60.546	-0.3335	120.546	0.52958
0.547	-0.00556	60.547	-0.32547	120.547	0.40977
0.548	-0.01096	60.548	-0.31621	120.548	0.44405
0.549	-0.01822	60.549	-0.30602	120.549	0.45393
0.55	-0.02764	60.55	-0.28872	120.55	0.43324
0.551	-0.03551	60.551	-0.27267	120.551	0.43849
0.552	-0.04184	60.552	-0.25784	120.552	0.48851
0.553	-0.04879	60.553	-0.2458	120.553	0.4249
0.554	-0.05435	60.554	-0.23283	120.554	0.47863
0.555	-0.05419	60.555	-0.22357	120.555	0.4002
0.556	-0.04864	60.556	-0.21739	120.556	0.33628
0.557	-0.04169	60.557	-0.21554	120.557	0.38476
0.558	-0.03659	60.558	-0.21677	120.558	0.35388
0.559	-0.02964	60.559	-0.22017	120.559	0.38785
0.56	-0.02301	60.56	-0.23376	120.56	0.39896
0.561	-0.01698	60.561	-0.24209	120.561	0.31003
0.562	-0.01127	60.562	-0.2424	120.562	0.34245
0.563	-0.00664	60.563	-0.23993	120.563	0.27853
0.564	-0.00463	60.564	-0.23839	120.564	0.28996
0.565	-0.00633	60.565	-0.23746	120.565	0.31559
0.566	-0.01143	60.566	-0.23438	120.566	0.24364
0.567	-0.01837	60.567	-0.22974	120.567	0.25506
0.568	-0.02409	60.568	-0.22727	120.568	0.17632
0.569	-0.03273	60.569	-0.22233	120.569	0.19855
0.57	-0.04246	60.57	-0.21461	120.57	0.13463
0.571	-0.05095	60.571	-0.21245	120.571	0.10808
0.572	-0.05466	60.572	-0.21307	120.572	0.10221
0.573	-0.0596	60.573	-0.19948	120.573	0.05497
0.574	-0.06269	60.574	-0.18744	120.574	0.06824
0.575	-0.06284	60.575	-0.18095	120.575	0.1124
0.576	-0.05759	60.576	-0.17756	120.576	0.10468
0.577	-0.05265	60.577	-0.17725	120.577	0.10746
0.578	-0.04709	60.578	-0.17848	120.578	0.11024
0.579	-0.04092	60.579	-0.17972	120.579	0.09017
0.58	-0.03227	60.58	-0.18744	120.58	0.06917
0.581	-0.02532	60.581	-0.19516	120.581	0.07967
0.582	-0.02053	60.582	-0.20566	120.582	0.09295
0.583	-0.02038	60.583	-0.21461	120.583	0.12506
0.584	-0.01822	60.584	-0.21924	120.584	0.0806
0.585	-0.01945	60.585	-0.22171	120.585	0.08615
0.586	-0.02779	60.586	-0.22449	120.586	0.08214
0.587	-0.03736	60.587	-0.21986	120.587	0.0105
0.588	-0.04616	60.588	-0.2143	120.588	0.00216
0.589	-0.05805	60.589	-0.20905	120.589	0.05929
0.59	-0.07427	60.59	-0.2038	120.59	-0.02779
0.591	-0.08662	60.591	-0.19979	120.591	-0.01945
0.592	-0.09588	60.592	-0.19701	120.592	-0.01822
0.593	-0.10514	60.593	-0.19485	120.593	-0.04076
0.594	-0.11842	60.594	-0.19238	120.594	0.07936
0.595	-0.14127	60.595	-0.18836	120.595	-0.01359
0.596	-0.16273	60.596	-0.18991	120.596	0.02717
0.597	-0.17478	60.597	-0.19948	120.597	0.04107
0.598	-0.1737	60.598	-0.20658	120.598	0.04169
0.599	-0.16675	60.599	-0.23654	120.599	0.05589
0.6	-0.15841	60.6	-0.23777	120.6	0.0386
0.601	-0.15224	60.601	-0.2597	120.601	0.04014
0.602	-0.15069	60.602	-0.28502	120.602	0.08739
0.603	-0.15069	60.603	-0.28131	120.603	0.0105
0.604	-0.1476	60.604	-0.2773	120.604	0.04045
0.605	-0.15131	60.605	-0.30787	120.605	0.01575
0.606	-0.16119	60.606	-0.32454	120.606	0.03983
0.607	-0.16876	60.607	-0.31034	120.607	0.02007
0.608	-0.17246	60.608	-0.30046	120.608	-0.0247
0.609	-0.19531	60.609	-0.28594	120.609	-0.02594
0.61	-0.21415	60.61	-0.26525	120.61	-0.02625
0.611	-0.22897	60.611	-0.25383	120.611	-0.02717
0.612	-0.22743	60.612	-0.25352	120.612	-0.021
0.613	-0.22727	60.613	-0.25383	120.613	-0.05126
0.614	-0.25414	60.614	-0.24364	120.614	-0.01791
0.615	-0.26634	60.615	-0.23623	120.615	-0.06454
0.616	-0.26433	60.616	-0.23715	120.616	0.00247
0.617	-0.24904	60.617	-0.23962	120.617	-0.0491
0.618	-0.2231	60.618	-0.24487	120.618	-0.02347
0.619	-0.19686	60.619	-0.2563	120.619	-0.02594
0.62	-0.17401	60.62	-0.28008	120.62	-0.00957
0.621	-0.16567	60.621	-0.33226	120.621	0.00741
0.622	-0.16382	60.622	-0.34122	120.622	-0.0071
0.623	-0.15548	60.623	-0.32115	120.623	0.00432
0.624	-0.14884	60.624	-0.29243	120.624	-0.03458
0.625	-0.1456	60.625	-0.28594	120.625	-0.0142
0.626	-0.14884	60.626	-0.281	120.626	-0.04848
0.627	-0.15193	60.627	-0.27946	120.627	-0.05157
0.628	-0.15486	60.628	-0.27792	120.628	-0.04292
0.629	-0.1774	60.629	-0.27606	120.629	-0.06114
0.63	-0.20041	60.63	-0.2702	120.63	-0.10993
0.631	-0.23962	60.631	-0.27081	120.631	-0.07998
0.632	-0.2651	60.632	-0.33751	120.632	-0.09542
0.633	-0.28116	60.633	-0.49314	120.633	-0.10252
0.634	-0.31435	60.634	-0.56046	120.634	-0.08739
0.635	-0.32331	60.635	-0.50086	120.635	-0.0772
0.636	-0.3179	60.636	-0.47246	120.636	-0.09109
0.637	-0.32331	60.637	-0.55954	120.637	-0.02223
0.638	-0.3582	60.638	-0.55861	120.638	-0.0281
0.639	-0.39294	60.639	-0.48944	120.639	-0.03922
0.64	-0.45825	60.64	-0.46628	120.64	-0.03767
0.641	-0.41996	60.641	-0.44497	120.641	-0.05898
0.642	-0.38306	60.642	-0.44436	120.642	-0.03273
0.643	-0.36978	60.643	-0.48975	120.643	-0.04879
0.644	-0.35897	60.644	-0.57003	120.644	-0.05651
0.645	-0.32948	60.645	-0.6883	120.645	-0.08646
0.646	-0.30895	60.646	-0.74327	120.646	-0.08615
0.647	-0.34214	60.647	-0.72598	120.647	-0.08368
0.648	-0.33983	60.648	-0.66113	120.648	-0.0877
0.649	-0.28085	60.649	-0.56664	120.649	-0.10746
0.65	-0.24287	60.65	-0.48172	120.65	-0.13155
0.651	-0.23515	60.651	-0.45208	120.651	-0.12197
0.652	-0.21739	60.652	-0.45022	120.652	-0.12568
0.653	-0.20072	60.653	-0.45918	120.653	-0.1581
0.654	-0.1984	60.654	-0.54101	120.654	-0.1195
0.655	-0.18327	60.655	-0.66885	120.655	-0.11178
0.656	-0.16289	60.656	-0.68769	120.656	-0.12167
0.657	-0.15007	60.657	-0.5793	120.657	-0.14328
0.658	-0.14452	60.658	-0.4879	120.658	-0.1195
0.659	-0.14405	60.659	-0.43417	120.659	-0.0948
0.66	-0.1564	60.66	-0.39834	120.66	-0.09634
0.661	-0.16505	60.661	-0.39742	120.661	-0.04632
0.662	-0.14791	60.662	-0.40483	120.662	-0.08399
0.663	-0.12583	60.663	-0.40143	120.663	-0.07041
0.664	-0.11657	60.664	-0.4107	120.664	-0.0948
0.665	-0.11194	60.665	-0.39032	120.665	-0.08554
0.666	-0.09974	60.666	-0.37982	120.666	-0.09974
0.667	-0.08986	60.667	-0.37488	120.667	-0.13402
0.668	-0.09403	60.668	-0.36839	120.668	-0.14019
0.669	-0.09696	60.669	-0.35326	120.669	-0.14729
0.67	-0.10854	60.67	-0.33103	120.67	-0.11333
0.671	-0.17879	60.671	-0.31343	120.671	-0.15193
0.672	-0.26232	60.672	-0.29984	120.672	-0.11919
0.673	-0.21909	60.673	-0.29119	120.673	-0.13988
0.674	-0.18836	60.674	-0.28471	120.674	-0.14853
0.675	-0.1615	60.675	-0.28069	120.675	-0.16922
0.676	-0.13541	60.676	-0.27668	120.676	-0.10437
0.677	-0.11734	60.677	-0.28563	120.677	-0.0948
0.678	-0.1019	60.678	-0.29891	120.678	-0.07349
0.679	-0.08847	60.679	-0.30385	120.679	-0.07349
0.68	-0.0809	60.68	-0.32948	120.68	-0.0352
0.681	-0.07288	60.681	-0.36314	120.681	-0.06546
0.682	-0.06608	60.682	-0.40329	120.682	-0.0809
0.683	-0.06269	60.683	-0.45208	120.683	-0.11672
0.684	-0.05913	60.684	-0.49531	120.684	-0.11425
0.685	-0.06099	60.685	-0.5407	120.685	-0.12414
0.686	-0.06871	60.686	-0.61203	120.686	-0.12012
0.687	-0.08013	60.687	-0.80997	120.687	-0.17385
0.688	-0.09387	60.688	-0.86833	120.688	-0.16675
0.689	-0.10623	60.689	-0.83004	120.689	-0.16273
0.69	-0.11225	60.69	-0.6389	120.69	-0.15193
0.691	-0.1124	60.691	-0.46751	120.691	-0.19485
0.692	-0.11595	60.692	-0.39742	120.692	-0.19454
0.693	-0.12197	60.693	-0.36252	120.693	-0.1754
0.694	-0.12568	60.694	-0.33659	120.694	-0.16551
0.695	-0.12197	60.695	-0.3196	120.695	-0.13649
0.696	-0.11796	60.696	-0.29274	120.696	-0.15996
0.697	-0.1107	60.697	-0.28162	120.697	-0.11642
0.698	-0.10252	60.698	-0.28316	120.698	-0.11858
0.699	-0.09387	60.699	-0.27421	120.699	-0.12383
0.7	-0.08878	60.7	-0.26155	120.7	-0.11549
0.701	-0.08476	60.701	-0.25229	120.701	-0.09634
0.702	-0.07751	60.702	-0.25198	120.702	-0.07318
0.703	-0.08276	60.703	-0.2597	120.703	-0.10777
0.704	-0.11858	60.704	-0.25198	120.704	-0.12722
0.705	-0.12877	60.705	-0.24858	120.705	-0.11456
0.706	-0.13108	60.706	-0.23962	120.706	-0.12661
0.707	-0.14374	60.707	-0.22789	120.707	-0.12136
0.708	-0.16335	60.708	-0.22727	120.708	-0.15501
0.709	-0.18389	60.709	-0.22295	120.709	-0.1825
0.71	-0.20658	60.71	-0.20133	120.71	-0.19886
0.711	-0.22527	60.711	-0.18651	120.711	-0.17323
0.712	-0.23329	60.712	-0.17694	120.712	-0.14946
0.713	-0.23237	60.713	-0.18064	120.713	-0.17848
0.714	-0.23268	60.714	-0.17848	120.714	-0.11642
0.715	-0.2248	60.715	-0.172	120.715	-0.15162
0.716	-0.21013	60.716	-0.17045	120.716	-0.15625
0.717	-0.19161	60.717	-0.17045	120.717	-0.15193
0.718	-0.17431	60.718	-0.1896	120.718	-0.13216
0.719	-0.14961	60.719	-0.24209	120.719	-0.11672
0.72	-0.13494	60.72	-0.22789	120.72	-0.09109
0.721	-0.12583	60.721	-0.2248	120.721	-0.1087
0.722	-0.12167	60.722	-0.21554	120.722	-0.10005
0.723	-0.11672	60.723	-0.20133	120.723	-0.12691
0.724	-0.10437	60.724	-0.20133	120.724	-0.14575
0.725	-0.09526	60.725	-0.20751	120.725	-0.15409
0.726	-0.08955	60.726	-0.20041	120.726	-0.12414
0.727	-0.08554	60.727	-0.19114	120.727	-0.16675
0.728	-0.10206	60.728	-0.18806	120.728	-0.12908
0.729	-0.10731	60.729	-0.18281	120.729	-0.18312
0.73	-0.11194	60.73	-0.17076	120.73	-0.18281
0.731	-0.11919	60.731	-0.15996	120.731	-0.16706
0.732	-0.12213	60.732	-0.14791	120.732	-0.18775
0.733	-0.1212	60.733	-0.13896	120.733	-0.18342
0.734	-0.12537	60.734	-0.13803	120.734	-0.16521
0.735	-0.1212	60.735	-0.13371	120.735	-0.16706
0.736	-0.11395	60.736	-0.13124	120.736	-0.12908
0.737	-0.10731	60.737	-0.13618	120.737	-0.12691
0.738	-0.09696	60.738	-0.14143	120.738	-0.11796
0.739	-0.08368	60.739	-0.14977	120.739	-0.09696
0.74	-0.07179	60.74	-0.14915	120.74	-0.09202
0.741	-0.06068	60.741	-0.15965	120.741	-0.13958
0.742	-0.0508	60.742	-0.17169	120.742	-0.08584
0.743	-0.04601	60.743	-0.17848	120.743	-0.11333
0.744	-0.04323	60.744	-0.18559	120.744	-0.08986
0.745	-0.04478	60.745	-0.18867	120.745	-0.14513
0.746	-0.04647	60.746	-0.19639	120.746	-0.1476
0.747	-0.05404	60.747	-0.18435	120.747	-0.16768
0.748	-0.06655	60.748	-0.1686	120.748	-0.14699
0.749	-0.07504	60.749	-0.17416	120.749	-0.14977
0.75	-0.0806	60.75	-0.1686	120.75	-0.15069
0.751	-0.09032	60.751	-0.16644	120.751	-0.14915
0.752	-0.09634	60.752	-0.15903	120.752	-0.16953
0.753	-0.10067	60.753	-0.15378	120.753	-0.15687
0.754	-0.10267	60.754	-0.14205	120.754	-0.15965
0.755	-0.10051	60.755	-0.14328	120.755	-0.20288
0.756	-0.09665	60.756	-0.1544	120.756	-0.11765
0.757	-0.09094	60.757	-0.15934	120.757	-0.12753
0.758	-0.08168	60.758	-0.15347	120.758	-0.1053
0.759	-0.07226	60.759	-0.1581	120.759	-0.12784
0.76	-0.0633	60.76	-0.16459	120.76	-0.11147
0.761	-0.05404	60.761	-0.17601	120.761	-0.11271
0.762	-0.0457	60.762	-0.1862	120.762	-0.13896
0.763	-0.03891	60.763	-0.18095	120.763	-0.11549
0.764	-0.03551	60.764	-0.17787	120.764	-0.11487
0.765	-0.03597	60.765	-0.17045	120.765	-0.14235
0.766	-0.0369	60.766	-0.16459	120.766	-0.13433
0.767	-0.04061	60.767	-0.15996	120.767	-0.13741
0.768	-0.04632	60.768	-0.14606	120.768	-0.1544
0.769	-0.0545	60.769	-0.1371	120.769	-0.16366
0.77	-0.06546	60.77	-0.12908	120.77	-0.1825
0.771	-0.06963	60.771	-0.12414	120.771	-0.18898
0.772	-0.07179	60.772	-0.10777	120.772	-0.17817
0.773	-0.07334	60.773	-0.09727	120.773	-0.18497
0.774	-0.07318	60.774	-0.09665	120.774	-0.14977
0.775	-0.07612	60.775	-0.09943	120.775	-0.13062
0.776	-0.07797	60.776	-0.09295	120.776	-0.12012
0.777	-0.0721	60.777	-0.0914	120.777	-0.12352
0.778	-0.06207	60.778	-0.09356	120.778	-0.12228
0.779	-0.04925	60.779	-0.11271	120.779	-0.10314
0.78	-0.03968	60.78	-0.11889	120.78	-0.1124
0.781	-0.03242	60.781	-0.11024	120.781	-0.12414
0.782	-0.02563	60.782	-0.11178	120.782	-0.06793
0.783	-0.02223	60.783	-0.11055	120.783	-0.08893
0.784	-0.01837	60.784	-0.1158	120.784	-0.09109
0.785	-0.01729	60.785	-0.11395	120.785	-0.09295
0.786	-0.02162	60.786	-0.10561	120.786	-0.12383
0.787	-0.02625	60.787	-0.10067	120.787	-0.11178
0.788	-0.03196	60.788	-0.10561	120.788	-0.12908
0.789	-0.03628	60.789	-0.10808	120.789	-0.11703
0.79	-0.04323	60.79	-0.09696	120.79	-0.12537
0.791	-0.05126	60.791	-0.08461	120.791	-0.12043
0.792	-0.05635	60.792	-0.0809	120.792	-0.12537
0.793	-0.05991	60.793	-0.07843	120.793	-0.12599
0.794	-0.06701	60.794	-0.07442	120.794	-0.14915
0.795	-0.06485	60.795	-0.06392	120.795	-0.13433
0.796	-0.05713	60.796	-0.06299	120.796	-0.13556
0.797	-0.04864	60.797	-0.07751	120.797	-0.11672
0.798	-0.04107	60.798	-0.08245	120.798	-0.11024
0.799	-0.0335	60.799	-0.07318	120.799	-0.09295
0.8	-0.02609	60.8	-0.07843	120.8	-0.07411
0.801	-0.01822	60.801	-0.08986	120.801	-0.07473
0.802	-0.01204	60.802	-0.08677	120.802	-0.07905
0.803	-0.00571	60.803	-0.09511	120.803	-0.11703
0.804	-0.00185	60.804	-0.10067	120.804	-0.12506
0.805	-0.00448	60.805	-0.1019	120.805	-0.12414
0.806	-0.01173	60.806	-0.0948	120.806	-0.12352
0.807	-0.01822	60.807	-0.09171	120.807	-0.12105
0.808	-0.02594	60.808	-0.09604	120.808	-0.15872
0.809	-0.03551	60.809	-0.09418	120.809	-0.18095
0.81	-0.04786	60.81	-0.07905	120.81	-0.2106
0.811	-0.05744	60.811	-0.07195	120.811	-0.22171
0.812	-0.06361	60.812	-0.07967	120.812	-0.16459
0.813	-0.06979	60.813	-0.06052	120.813	-0.18435
0.814	-0.07427	60.814	-0.04725	120.814	-0.14019
0.815	-0.07179	60.815	-0.06392	120.815	-0.14482
0.816	-0.06809	60.816	-0.06299	120.816	-0.15996
0.817	-0.06407	60.817	-0.04817	120.817	-0.15378
0.818	-0.05805	60.818	-0.05157	120.818	-0.15996
0.819	-0.05095	60.819	-0.06546	120.819	-0.15285
0.82	-0.04647	60.82	-0.06793	120.82	-0.14359
0.821	-0.04508	60.821	-0.07627	120.821	-0.13494
0.822	-0.04616	60.822	-0.07504	120.822	-0.12908
0.823	-0.05018	60.823	-0.07565	120.823	-0.13402
0.824	-0.05852	60.824	-0.07967	120.824	-0.13649
0.825	-0.07998	60.825	-0.08121	120.825	-0.12167
0.826	-0.1263	60.826	-0.08708	120.826	-0.12691
0.827	-0.2018	60.827	-0.07967	120.827	-0.10098
0.828	-0.30864	60.828	-0.0667	120.828	-0.12259
0.829	-0.40313	60.829	-0.07288	120.829	-0.1615
0.83	-0.44621	60.83	-0.07257	120.83	-0.16891
0.831	-0.42459	60.831	-0.06083	120.831	-0.14421
0.832	-0.35249	60.832	-0.04941	120.832	-0.18312
0.833	-0.25537	60.833	-0.04416	120.833	-0.16397
0.834	-0.1774	60.834	-0.04755	120.834	-0.16119
0.835	-0.14127	60.835	-0.04107	120.835	-0.19547
0.836	-0.11935	60.836	-0.03953	120.836	-0.16088
0.837	-0.09742	60.837	-0.04416	120.837	-0.15749
0.838	-0.08862	60.838	-0.04447	120.838	-0.11302
0.839	-0.07442	60.839	-0.0525	120.839	-0.13865
0.84	-0.06052	60.84	-0.05219	120.84	-0.13216
0.841	-0.04972	60.841	-0.0562	120.841	-0.10406
0.842	-0.03937	60.842	-0.06114	120.842	-0.11734
0.843	-0.03443	60.843	-0.07195	120.843	-0.109
0.844	-0.03042	60.844	-0.07689	120.844	-0.14575
0.845	-0.03289	60.845	-0.07751	120.845	-0.12599
0.846	-0.03397	60.846	-0.07936	120.846	-0.12444
0.847	-0.03505	60.847	-0.06886	120.847	-0.13124
0.848	-0.04153	60.848	-0.05836	120.848	-0.15779
0.849	-0.04771	60.849	-0.06145	120.849	-0.15687
0.85	-0.05497	60.85	-0.05744	120.85	-0.16273
0.851	-0.06284	60.851	-0.04478	120.851	-0.16551
0.852	-0.06824	60.852	-0.04879	120.852	-0.15965
0.853	-0.07226	60.853	-0.0457	120.853	-0.14606
0.854	-0.07164	60.854	-0.03242	120.854	-0.15224
0.855	-0.06469	60.855	-0.02717	120.855	-0.13525
0.856	-0.05666	60.856	-0.03551	120.856	-0.12661
0.857	-0.05126	60.857	-0.03644	120.857	-0.14081
0.858	-0.04663	60.858	-0.02316	120.858	-0.12908
0.859	-0.0386	60.859	-0.03551	120.859	-0.09109
0.86	-0.02841	60.86	-0.0525	120.86	-0.10345
0.861	-0.0193	60.861	-0.04941	120.861	-0.13402
0.862	-0.01297	60.862	-0.05558	120.862	-0.13062
0.863	-0.00726	60.863	-0.04972	120.863	-0.13463
0.864	-0.00417	60.864	-0.0491	120.864	-0.12846
0.865	-0.00602	60.865	-0.06145	120.865	-0.11425
0.866	-0.01004	60.866	-0.06577	120.866	-0.10561
0.867	-0.01467	60.867	-0.05527	120.867	-0.1158
0.868	-0.02316	60.868	-0.04848	120.868	-0.1124
0.869	-0.03381	60.869	-0.05929	120.869	-0.13371
0.87	-0.04478	60.87	-0.04508	120.87	-0.17076
0.871	-0.05265	60.871	-0.02995	120.871	-0.16428
0.872	-0.05481	60.872	-0.04725	120.872	-0.15563
0.873	-0.05836	60.873	-0.042	120.873	-0.17941
0.874	-0.06377	60.874	-0.01945	120.874	-0.17045
0.875	-0.06222	60.875	-0.02563	120.875	-0.15038
0.876	-0.05836	60.876	-0.03706	120.876	-0.14205
0.877	-0.05219	60.877	-0.03458	120.877	-0.14297
0.878	-0.044	60.878	-0.0281	120.878	-0.0982
0.879	-0.03675	60.879	-0.04261	120.879	-0.07041
0.88	-0.02995	60.88	-0.05404	120.88	-0.11642
0.881	-0.02177	60.881	-0.05311	120.881	-0.09326
0.882	-0.01513	60.882	-0.05651	120.882	-0.0701
0.883	-0.0105	60.883	-0.06021	120.883	-0.05404
0.884	-0.0054	60.884	-0.05929	120.884	-0.08245
0.885	-0.00587	60.885	-0.06145	120.885	-0.09109
0.886	-0.01081	60.886	-0.06207	120.886	-0.07874
0.887	-0.01683	60.887	-0.06299	120.887	-0.08955
0.888	-0.02409	60.888	-0.05558	120.888	-0.09604
0.889	-0.03211	60.889	-0.06238	120.889	-0.10777
0.89	-0.04138	60.89	-0.05836	120.89	-0.1334
0.891	-0.04817	60.891	-0.03767	120.891	-0.13186
0.892	-0.05713	60.892	-0.03119	120.892	-0.13741
0.893	-0.06099	60.893	-0.03983	120.893	-0.10993
0.894	-0.06099	60.894	-0.03767	120.894	-0.12537
0.895	-0.05651	60.895	-0.02872	120.895	-0.12105
0.896	-0.05064	60.896	-0.03397	120.896	-0.109
0.897	-0.04478	60.897	-0.03489	120.897	-0.07318
0.898	-0.03783	60.898	-0.03613	120.898	-0.04169
0.899	-0.03119	60.899	-0.04879	120.899	-0.04632
0.9	-0.02331	60.9	-0.0633	120.9	-0.0562
0.901	-0.0139	60.901	-0.05991	120.901	-0.05805
0.902	-0.00525	60.902	-0.05002	120.902	-0.04385
0.903	-0.00216	60.903	-0.05991	120.903	-0.04138
0.904	-0.00139	60.904	-0.0701	120.904	-0.05867
0.905	-0.00108	60.905	-0.06732	120.905	-0.06083
0.906	-0.00479	60.906	-0.06454	120.906	-0.05157
0.907	-0.01096	60.907	-0.05991	120.907	-0.08862
0.908	-0.01822	60.908	-0.05651	120.908	-0.09264
0.909	-0.02733	60.909	-0.05404	120.909	-0.0948
0.91	-0.0369	60.91	-0.05558	120.91	-0.0701
0.911	-0.04678	60.911	-0.04385	120.911	-0.0738
0.912	-0.0528	60.912	-0.02779	120.912	-0.06763
0.913	-0.05558	60.913	-0.03119	120.913	-0.09326
0.914	-0.05821	60.914	-0.02872	120.914	-0.06979
0.915	-0.05728	60.915	-0.01297	120.915	-0.09356
0.916	-0.05265	60.916	-0.0176	120.916	-0.08461
0.917	-0.04508	60.917	-0.02779	120.917	-0.04354
0.918	-0.03443	60.918	-0.03675	120.918	-0.07349
0.919	-0.02517	60.919	-0.03057	120.919	-0.05157
0.92	-0.01899	60.92	-0.03273	120.92	-0.08307
0.921	-0.01173	60.921	-0.03458	120.921	-0.08245
0.922	-0.00787	60.922	-0.04416	120.922	-0.04663
0.923	-0.0034	60.923	-0.04786	120.923	-0.03026
0.924	0.000926383	60.924	-0.04292	120.924	-0.04045
0.925	0.00448	60.925	-0.03891	120.925	-0.04663
0.926	0.00201	60.926	-0.0525	120.926	-0.06979
0.927	-0.00571	60.927	-0.05898	120.927	-0.08461
0.928	-0.01652	60.928	-0.04663	120.928	-0.12136
0.929	-0.0247	60.929	-0.03983	120.929	-0.12506
0.93	-0.03567	60.93	-0.0423	120.93	-0.11395
0.931	-0.04292	60.931	-0.02872	120.931	-0.14575
0.932	-0.05141	60.932	-0.021	120.932	-0.14729
0.933	-0.05883	60.933	-0.02903	120.933	-0.13062
0.934	-0.06238	60.934	-0.01945	120.934	-0.11364
0.935	-0.05944	60.935	-0.00926	120.935	-0.10406
0.936	-0.05543	60.936	-0.00865	120.936	-0.08801
0.937	-0.04879	60.937	-0.02316	120.937	-0.09202
0.938	-0.03983	60.938	-0.03119	120.938	-0.09387
0.939	-0.02995	60.939	-0.02841	120.939	-0.04725
0.94	-0.01992	60.94	-0.02934	120.94	-0.0105
0.941	-0.01065	60.941	-0.03397	120.941	-0.05095
0.942	-0.00278	60.942	-0.0423	120.942	-0.05126
0.943	0.00216	60.943	-0.05589	120.943	-0.04879
0.944	0.00525	60.944	-0.06516	120.944	-0.05527
0.945	0.00618	60.945	-0.0596	120.945	-0.09449
0.946	0.000926383	60.946	-0.06299	120.946	-0.10098
0.947	-0.00571	60.947	-0.06423	120.947	-0.10592
0.948	-0.01374	60.948	-0.04786	120.948	-0.11981
0.949	-0.02517	60.949	-0.04972	120.949	-0.14328
0.95	-0.03551	60.95	-0.04601	120.95	-0.14359
0.951	-0.04339	60.951	-0.02717	120.951	-0.14174
0.952	-0.04802	60.952	-0.02162	120.952	-0.15471
0.953	-0.05388	60.953	-0.02532	120.953	-0.14359
0.954	-0.05697	60.954	-0.02038	120.954	-0.12259
0.955	-0.05759	60.955	-0.01235	120.955	-0.12877
0.956	-0.05435	60.956	-0.02285	120.956	-0.13371
0.957	-0.04709	60.957	-0.02409	120.957	-0.10468
0.958	-0.0352	60.958	-0.01173	120.958	-0.08708
0.959	-0.02501	60.959	-0.02007	120.959	-0.08801
0.96	-0.01667	60.96	-0.03922	120.96	-0.09356
0.961	-0.00726	60.961	-0.04169	120.961	-0.11024
0.962	0.00124	60.962	-0.03706	120.962	-0.08368
0.963	0.00602	60.963	-0.04601	120.963	-0.08832
0.964	0.01143	60.964	-0.04694	120.964	-0.11889
0.965	0.00741	60.965	-0.04385	120.965	-0.1368
0.966	0.000463192	60.966	-0.05342	120.966	-0.14266
0.967	-0.00494	60.967	-0.05682	120.967	-0.13463
0.968	-0.01405	60.968	-0.04385	120.968	-0.14884
0.969	-0.02239	60.969	-0.04848	120.969	-0.15193
0.97	-0.03304	60.97	-0.04725	120.97	-0.1615
0.971	-0.04169	60.971	-0.03675	120.971	-0.16366
0.972	-0.0508	60.972	-0.02532	120.972	-0.16304
0.973	-0.05342	60.973	-0.01884	120.973	-0.16953
0.974	-0.05666	60.974	-0.00865	120.974	-0.15687
0.975	-0.0528	60.975	-0.01143	120.975	-0.14205
0.976	-0.04555	60.976	-0.01945	120.976	-0.14452
0.977	-0.0386	60.977	-0.021	120.977	-0.13958
0.978	-0.02841	60.978	-0.01822	120.978	-0.13834
0.979	-0.01544	60.979	-0.01667	120.979	-0.11518
0.98	-0.00386	60.98	-0.01019	120.98	-0.13031
0.981	0.00525	60.981	-0.02841	120.981	-0.1439
0.982	0.00911	60.982	-0.03582	120.982	-0.14452
0.983	0.01235	60.983	-0.03088	120.983	-0.14575
0.984	0.01667	60.984	-0.04786	120.984	-0.15594
0.985	0.0159	60.985	-0.0562	120.985	-0.13124
0.986	0.01096	60.986	-0.03088	120.986	-0.15903
0.987	0.00232	60.987	-0.02625	120.987	-0.16243
0.988	-0.00926	60.988	-0.03829	120.988	-0.16428
0.989	-0.01683	60.989	-0.03242	120.989	-0.18466
0.99	-0.0247	60.99	-0.00679	120.99	-0.20226
0.991	-0.0315	60.991	-0.00494	120.991	-0.17169
0.992	-0.03582	60.992	-0.00494	120.992	-0.18281
0.993	-0.04308	60.993	-0.01204	120.993	-0.1754
0.994	-0.04725	60.994	0.0034	120.994	-0.16768
0.995	-0.04447	60.995	0.00124	120.995	-0.15996
0.996	-0.03798	60.996	-0.00525	120.996	-0.16737
0.997	-0.03196	60.997	0.0142	120.997	-0.18497
0.998	-0.02301	60.998	0.02347	120.998	-0.19176
0.999	-0.01359	60.999	-0.00587	120.999	-0.19423
1	-0.00679	61	-0.02316	121	-0.16459
1.001	-0.0017	61.001	-0.01575	121.001	-0.16737
1.002	0.0051	61.002	-0.01729	121.002	-0.15996
1.003	0.01173	61.003	-0.01915	121.003	-0.15625
1.004	0.01482	61.004	-0.02656	121.004	-0.14915
1.005	0.01235	61.005	-0.03366	121.005	-0.17509
1.006	0.00571	61.006	-0.02656	121.006	-0.19516
1.007	-0.00124	61.007	-0.02964	121.007	-0.20195
1.008	-0.00849	61.008	-0.02656	121.008	-0.22511
1.009	-0.01637	61.009	-0.01359	121.009	-0.2458
1.01	-0.0264	61.01	-0.01729	121.01	-0.26278
1.011	-0.03273	61.011	-0.00648	121.011	-0.25723
1.012	-0.04246	61.012	0.01575	121.012	-0.26896
1.013	-0.04848	61.013	0.02625	121.013	-0.27699
1.014	-0.05111	61.014	0.0281	121.014	-0.26834
1.015	-0.04755	61.015	0.03211	121.015	-0.26556
1.016	-0.03999	61.016	0.01884	121.016	-0.25537
1.017	-0.03597	61.017	0.0176	121.017	-0.23932
1.018	-0.02671	61.018	0.02254	121.018	-0.23993
1.019	-0.01621	61.019	0.01884	121.019	-0.25043
1.02	-0.00618	61.02	-0.000308794	121.02	-0.25753
1.021	0.00324	61.021	-0.01513	121.021	-0.25692
1.022	0.01359	61.022	-0.00741	121.022	-0.26
1.023	0.02023	61.023	-0.01513	121.023	-0.26433
1.024	0.01992	61.024	-0.03798	121.024	-0.28008
1.025	0.01976	61.025	-0.02625	121.025	-0.29613
1.026	0.01204	61.026	-0.01328	121.026	-0.32331
1.027	0.00525	61.027	-0.02192	121.027	-0.34925
1.028	-0.00355	61.028	-0.03026	121.028	-0.37333
1.029	-0.0142	61.029	-0.00124	121.029	-0.3931
1.03	-0.02548	61.03	0.00463	121.03	-0.40884
1.031	-0.03428	61.031	-0.000926383	121.031	-0.42181
1.032	-0.04107	61.032	0.01637	121.032	-0.43478
1.033	-0.04601	61.033	0.02748	121.033	-0.42583
1.034	-0.05049	61.034	0.01637	121.034	-0.38939
1.035	-0.0491	61.035	0.02934	121.035	-0.3653
1.036	-0.04308	61.036	0.04539	121.036	-0.37611
1.037	-0.03814	61.037	0.04817	121.037	-0.39186
1.038	-0.02517	61.038	0.02687	121.038	-0.39495
1.039	-0.01343	61.039	0.02903	121.039	-0.38507
1.04	-0.00556	61.04	0.02038	121.04	-0.38785
1.041	0.00324	61.041	-0.01667	121.041	-0.39279
1.042	0.00957	61.042	-0.02131	121.042	-0.39124
1.043	0.01374	61.043	-0.00371	121.043	-0.39371
1.044	0.01729	61.044	-0.01359	121.044	-0.40359
1.045	0.01683	61.045	-0.02563	121.045	-0.42336
1.046	0.01065	61.046	-0.02347	121.046	-0.48882
1.047	0.00355	61.047	-0.0247	121.047	-0.5583
1.048	-0.0088	61.048	-0.03613	121.048	-0.58949
1.049	-0.0193	61.049	0.00463	121.049	-0.54749
1.05	-0.02872	61.05	-0.000617589	121.05	-0.52341
1.051	-0.03675	61.051	-0.02223	121.051	-0.52896
1.052	-0.04616	61.052	0.01482	121.052	-0.52866
1.053	-0.05435	61.053	0.04323	121.053	-0.51754
1.054	-0.0596	61.054	0.03489	121.054	-0.50364
1.055	-0.05821	61.055	0.03983	121.055	-0.50179
1.056	-0.05126	61.056	0.04385	121.056	-0.49623
1.057	-0.04586	61.057	0.03706	121.057	-0.48604
1.058	-0.03659	61.058	0.01637	121.058	-0.49253
1.059	-0.02609	61.059	0.00865	121.059	-0.51661
1.06	-0.01529	61.06	0.00648	121.06	-0.56201
1.061	-0.01004	61.061	0.0034	121.061	-0.62129
1.062	-0.0051	61.062	-0.00556	121.062	-0.63488
1.063	0.000617589	61.063	-0.01297	121.063	-0.6602
1.064	0.00293	61.064	-0.02347	121.064	-0.67348
1.065	-0.000617589	61.065	-0.03706	121.065	-0.6741
1.066	-0.00741	61.066	-0.03489	121.066	-0.6812
1.067	-0.01405	61.067	-0.04107	121.067	-0.68244
1.068	-0.02316	61.068	-0.0352	121.068	-0.68027
1.069	-0.03458	61.069	-0.00741	121.069	-0.70096
1.07	-0.04647	61.07	0.00896	121.07	-0.70374
1.071	-0.05605	61.071	0.0071	121.071	-0.70621
1.072	-0.06315	61.072	0.02069	121.072	-0.72289
1.073	-0.0667	61.073	0.0352	121.073	-0.7056
1.074	-0.06979	61.074	0.02532	121.074	-0.68552
1.075	-0.06948	61.075	0.03119	121.075	-0.67472
1.076	-0.06315	61.076	0.04632	121.076	-0.66113
1.077	-0.0562	61.077	0.03242	121.077	-0.66576
1.078	-0.04709	61.078	0.01945	121.078	-0.66761
1.079	-0.0369	61.079	0.01575	121.079	-0.65341
1.08	-0.02409	61.08	0.00154	121.08	-0.64013
1.081	-0.00988	61.081	-0.01297	121.081	-0.62284
1.082	-0.00139	61.082	-0.02316	121.082	-0.62068
1.083	0.00355	61.083	-0.04354	121.083	-0.62376
1.084	0.0088	61.084	-0.04416	121.084	-0.63828
1.085	0.00726	61.085	-0.04601	121.085	-0.66422
1.086	0.00124	61.086	-0.05774	121.086	-0.66175
1.087	-0.00695	61.087	-0.06021	121.087	-0.65928
1.088	-0.01544	61.088	-0.0247	121.088	-0.67873
1.089	-0.0227	61.089	-0.02162	121.089	-0.68707
1.09	-0.03412	61.09	-0.01667	121.09	-0.67533
1.091	-0.044	61.091	0.00525	121.091	-0.65403
1.092	-0.04925	61.092	0.02872	121.092	-0.63643
1.093	-0.05388	61.093	0.02347	121.093	-0.64445
1.094	-0.0579	61.094	0.03211	121.094	-0.65495
1.095	-0.06037	61.095	0.0457	121.095	-0.70652
1.096	-0.05605	61.096	0.03211	121.096	-0.70868
1.097	-0.05033	61.097	0.02501	121.097	-0.64044
1.098	-0.03983	61.098	0.02192	121.098	-0.60956
1.099	-0.02841	61.099	0.01853	121.099	-0.59783
1.1	-0.01575	61.1	0.01976	121.1	-0.60925
1.101	-0.00648	61.101	0.01482	121.101	-0.65372
1.102	0.000617589	61.102	-0.00834	121.102	-0.70807
1.103	0.00757	61.103	-0.02964	121.103	-0.77415
1.104	0.01359	61.104	-0.04354	121.104	-0.80812
1.105	0.01112	61.105	-0.04354	121.105	-0.8393
1.106	0.00587	61.106	-0.0423	121.106	-0.87667
1.107	-0.00139	61.107	-0.03798	121.107	-0.87265
1.108	-0.01096	61.108	-0.02409	121.108	-0.83869
1.109	-0.01868	61.109	-0.00834	121.109	-0.85011
1.11	-0.03181	61.11	-0.00679	121.11	-0.81645
1.111	-0.04586	61.111	-0.00309	121.111	-0.77754
1.112	-0.05157	61.112	0.01729	121.112	-0.72011
1.113	-0.05728	61.113	0.03458	121.113	-0.65001
1.114	-0.06222	61.114	0.03428	121.114	-0.6284
1.115	-0.06392	61.115	0.03922	121.115	-0.59875
1.116	-0.0616	61.116	0.05002	121.116	-0.53885
1.117	-0.05682	61.117	0.05095	121.117	-0.48913
1.118	-0.04524	61.118	0.01482	121.118	-0.45671
1.119	-0.03551	61.119	0.01729	121.119	-0.45146
1.12	-0.02362	61.12	0.02625	121.12	-0.43941
1.121	-0.0122	61.121	0.00957	121.121	-0.43972
1.122	-0.00309	61.122	-0.000308794	121.122	-0.46659
1.123	0.000463192	61.123	-0.00926	121.123	-0.50951
1.124	0.0034	61.124	-0.02656	121.124	-0.56911
1.125	0.00108	61.125	-0.05404	121.125	-0.61604
1.126	-0.00309	61.126	-0.06269	121.126	-0.70374
1.127	-0.00849	61.127	-0.03335	121.127	-0.86308
1.128	-0.01698	61.128	-0.05651	121.128	-0.87574
1.129	-0.02702	61.129	-0.0491	121.129	-0.83251
1.13	-0.03721	61.13	-0.00525	121.13	-0.7303
1.131	-0.04941	61.131	0.0139	121.131	-0.56849
1.132	-0.06454	61.132	0.01637	121.132	-0.49531
1.133	-0.0738	61.133	0.01359	121.133	-0.45177
1.134	-0.07797	61.134	0.0386	121.134	-0.41842
1.135	-0.07427	61.135	0.04354	121.135	-0.39371
1.136	-0.06624	61.136	0.04045	121.136	-0.37148
1.137	-0.05913	61.137	0.05095	121.137	-0.34678
1.138	-0.04755	61.138	0.0423	121.138	-0.32115
1.139	-0.03551	61.139	0.02841	121.139	-0.30602
1.14	-0.02532	61.14	-0.00124	121.14	-0.29521
1.141	-0.0159	61.141	-0.00494	121.141	-0.2878
1.142	-0.01065	61.142	-0.01976	121.142	-0.28039
1.143	-0.00803	61.143	-0.02872	121.143	-0.27915
1.144	-0.0088	61.144	-0.01945	121.144	-0.27761
1.145	-0.01297	61.145	-0.03829	121.145	-0.28193
1.146	-0.02331	61.146	-0.05033	121.146	-0.28255
1.147	-0.03335	61.147	-0.0596	121.147	-0.28656
1.148	-0.04956	61.148	-0.05898	121.148	-0.28378
1.149	-0.06655	61.149	-0.02007	121.149	-0.28563
1.15	-0.0826	61.15	0.00216	121.15	-0.28625
1.151	-0.09511	61.151	-0.0034	121.151	-0.28008
1.152	-0.10468	61.152	0.01729	121.152	-0.27946
1.153	-0.11688	61.153	0.04601	121.153	-0.27359
1.154	-0.12938	61.154	0.03953	121.154	-0.26587
1.155	-0.13448	61.155	0.05774	121.155	-0.25568
1.156	-0.13062	61.156	0.08615	121.156	-0.23283
1.157	-0.12491	61.157	0.07689	121.157	-0.22511
1.158	-0.11688	61.158	0.05157	121.158	-0.21801
1.159	-0.10746	61.159	0.04014	121.159	-0.20967
1.16	-0.09959	61.16	0.0247	121.16	-0.19547
1.161	-0.08893	61.161	0.00772	121.161	-0.19269
1.162	-0.07396	61.162	-0.000926383	121.162	-0.19578
1.163	-0.06407	61.163	-0.00741	121.163	-0.19392
1.164	-0.06052	61.164	-0.02439	121.164	-0.19516
1.165	-0.05697	61.165	-0.04014	121.165	-0.20566
1.166	-0.05635	61.166	-0.05311	121.166	-0.20967
1.167	-0.06083	61.167	-0.04261	121.167	-0.21832
1.168	-0.0701	61.168	-0.00618	121.168	-0.22264
1.169	-0.08044	61.169	0.000926383	121.169	-0.21924
1.17	-0.08832	61.17	-0.0034	121.17	-0.22388
1.171	-0.09696	61.171	0.01945	121.171	-0.21183
1.172	-0.10314	61.172	0.0386	121.172	-0.22542
1.173	-0.10962	61.173	0.03366	121.173	-0.21523
1.174	-0.11317	61.174	0.03736	121.174	-0.19917
1.175	-0.11286	61.175	0.06299	121.175	-0.1896
1.176	-0.10113	61.176	0.05713	121.176	-0.17076
1.177	-0.0948	61.177	0.0281	121.177	-0.16551
1.178	-0.086	61.178	0.02162	121.178	-0.15563
1.179	-0.07519	61.179	0.03613	121.179	-0.15131
1.18	-0.0633	61.18	0.03119	121.18	-0.14452
1.181	-0.05697	61.181	0.02162	121.181	-0.12938
1.182	-0.04894	61.182	0.01853	121.182	-0.1368
1.183	-0.04493	61.183	-0.00494	121.183	-0.1405
1.184	-0.04061	61.184	-0.01884	121.184	-0.13216
1.185	-0.04092	61.185	-0.0315	121.185	-0.14513
1.186	-0.05172	61.186	-0.05311	121.186	-0.15316
1.187	-0.06423	61.187	-0.04725	121.187	-0.1581
1.188	-0.07874	61.188	-0.03428	121.188	-0.16613
1.189	-0.0982	61.189	-0.01359	121.189	-0.16181
1.19	-0.12522	61.19	-0.00957	121.19	-0.17478
1.191	-0.15501	61.191	0.00957	121.191	-0.17416
1.192	-0.23638	61.192	0.02964	121.192	-0.15934
1.193	-0.38846	61.193	0.02378	121.193	-0.15471
1.194	-0.44636	61.194	0.02223	121.194	-0.15934
1.195	-0.36963	61.195	0.03211	121.195	-0.14606
1.196	-0.28625	61.196	0.04539	121.196	-0.13278
1.197	-0.22063	61.197	0.03953	121.197	-0.12722
1.198	-0.17107	61.198	0.03582	121.198	-0.11889
1.199	-0.13201	61.199	0.05033	121.199	-0.10623
1.2	-0.0982	61.2	0.03767	121.2	-0.10375
1.201	-0.07133	61.201	0.021	121.201	-0.09079
1.202	-0.05033	61.202	0.00247	121.202	-0.08245
1.203	-0.03953	61.203	-0.01976	121.203	-0.09974
1.204	-0.03026	61.204	-0.01204	121.204	-0.09943
1.205	-0.02223	61.205	-0.01019	121.205	-0.11086
1.206	-0.02594	61.206	-0.0139	121.206	-0.11765
1.207	-0.02856	61.207	-0.02378	121.207	-0.12043
1.208	-0.03906	61.208	-0.02347	121.208	-0.13525
1.209	-0.04369	61.209	-0.000308794	121.209	-0.13155
1.21	-0.04894	61.21	0.01328	121.21	-0.12969
1.211	-0.05867	61.211	0.01451	121.211	-0.13278
1.212	-0.06855	61.212	0.03953	121.212	-0.13772
1.213	-0.07797	61.213	0.0457	121.213	-0.12661
1.214	-0.08615	61.214	0.04416	121.214	-0.11456
1.215	-0.07782	61.215	0.0667	121.215	-0.11024
1.216	-0.07612	61.216	0.07071	121.216	-0.10128
1.217	-0.09187	61.217	0.05558	121.217	-0.09017
1.218	-0.08924	61.218	0.0386	121.218	-0.08584
1.219	-0.07427	61.219	0.03088	121.219	-0.06732
1.22	-0.04555	61.22	0.02748	121.22	-0.07071
1.221	-0.02872	61.221	0.01915	121.221	-0.07905
1.222	-0.01343	61.222	0.00247	121.222	-0.06886
1.223	-0.00371	61.223	-0.01667	121.223	-0.06608
1.224	0.000154397	61.224	-0.03397	121.224	-0.06948
1.225	0.000154397	61.225	-0.0315	121.225	-0.07658
1.226	-0.000926383	61.226	-0.04138	121.226	-0.0914
1.227	-0.00185	61.227	-0.03582	121.227	-0.09758
1.228	-0.01189	61.228	-0.0315	121.228	-0.0982
1.229	-0.02995	61.229	-0.01637	121.229	-0.10653
1.23	-0.03922	61.23	0.0105	121.23	-0.12414
1.231	-0.04601	61.231	0.00124	121.231	-0.11271
1.232	-0.05342	61.232	0.01081	121.232	-0.10592
1.233	-0.06021	61.233	0.03304	121.233	-0.10561
1.234	-0.07164	61.234	0.04107	121.234	-0.09943
1.235	-0.07473	61.235	0.04972	121.235	-0.08677
1.236	-0.06531	61.236	0.04354	121.236	-0.06732
1.237	-0.05805	61.237	0.04447	121.237	-0.06299
1.238	-0.03953	61.238	0.02841	121.238	-0.06793
1.239	-0.02563	61.239	0.03181	121.239	-0.04663
1.24	-0.00834	61.24	0.02223	121.24	-0.05219
1.241	0.00463	61.241	-0.00896	121.241	-0.0562
1.242	0.01915	61.242	-0.02378	121.242	-0.04169
1.243	0.03675	61.243	-0.0457	121.243	-0.04508
1.244	0.04369	61.244	-0.05342	121.244	-0.05867
1.245	0.0423	61.245	-0.05373	121.245	-0.0701
1.246	0.03844	61.246	-0.05651	121.246	-0.06516
1.247	0.03289	61.247	-0.03242	121.247	-0.07133
1.248	0.02486	61.248	-0.02934	121.248	-0.08399
1.249	0.01281	61.249	-0.02439	121.249	-0.09171
1.25	0.00401	61.25	-0.0071	121.25	-0.09295
1.251	-0.00185	61.251	-0.01606	121.251	-0.09665
1.252	-0.01297	61.252	-0.00463	121.252	-0.09356
1.253	-0.02563	61.253	0.01081	121.253	-0.09449
1.254	-0.0247	61.254	0.02316	121.254	-0.07936
1.255	-0.01652	61.255	0.0528	121.255	-0.06392
1.256	-0.01297	61.256	0.06824	121.256	-0.06516
1.257	-0.00278	61.257	0.06269	121.257	-0.06021
1.258	0.01096	61.258	0.05157	121.258	-0.04694
1.259	0.02455	61.259	0.02841	121.259	-0.042
1.26	0.03906	61.26	0.00803	121.26	-0.03891
1.261	0.05188	61.261	0.00494	121.261	-0.02841
1.262	0.07133	61.262	0.01544	121.262	-0.02501
1.263	0.08399	61.263	0.00525	121.263	-0.03829
1.264	0.08415	61.264	-0.00587	121.264	-0.04323
1.265	0.07797	61.265	-0.01019	121.265	-0.0386
1.266	0.07133	61.266	-0.0142	121.266	-0.05435
1.267	0.06438	61.267	-0.01945	121.267	-0.07195
1.268	0.05018	61.268	-0.01204	121.268	-0.06269
1.269	0.02918	61.269	-0.00556	121.269	-0.07689
1.27	0.00942	61.27	0.00309	121.27	-0.08955
1.271	-0.00479	61.271	0.02038	121.271	-0.07349
1.272	-0.01328	61.272	0.03397	121.272	-0.07102
1.273	-0.02455	61.273	0.03088	121.273	-0.06824
1.274	-0.03119	61.274	0.04755	121.274	-0.06454
1.275	-0.02964	61.275	0.06485	121.275	-0.05126
1.276	-0.02764	61.276	0.06392	121.276	-0.04014
1.277	-0.0227	61.277	0.0596	121.277	-0.03736
1.278	-0.01019	61.278	0.0525	121.278	-0.03736
1.279	0.00618	61.279	0.06083	121.279	-0.02779
1.28	0.02053	61.28	0.04508	121.28	-0.02162
1.281	0.02903	61.281	0.01204	121.281	-0.01791
1.282	0.03644	61.282	-0.000617589	121.282	-0.01143
1.283	0.04663	61.283	-0.00247	121.283	-0.02007
1.284	0.05157	61.284	-0.00896	121.284	-0.02964
1.285	0.04755	61.285	-0.01637	121.285	-0.03304
1.286	0.04107	61.286	-0.03057	121.286	-0.03767
1.287	0.03567	61.287	-0.02285	121.287	-0.04817
1.288	0.02223	61.288	-0.00247	121.288	-0.06608
1.289	0.01034	61.289	0.000926383	121.289	-0.07658
1.29	-0.00324	61.29	-0.00185	121.29	-0.07257
1.291	-0.01529	61.291	0.02069	121.291	-0.0701
1.292	-0.02702	61.292	0.05311	121.292	-0.07813
1.293	-0.03474	61.293	0.06238	121.293	-0.06793
1.294	-0.03798	61.294	0.05064	121.294	-0.05033
1.295	-0.03227	61.295	0.04539	121.295	-0.06021
1.296	-0.02563	61.296	0.06207	121.296	-0.04601
1.297	-0.01806	61.297	0.07318	121.297	-0.02964
1.298	-0.00942	61.298	0.06392	121.298	-0.02285
1.299	0.00185	61.299	0.05033	121.299	-0.02347
1.3	0.01637	61.3	0.03335	121.3	-0.0105
1.301	0.02687	61.301	0.01482	121.301	-0.00926
1.302	0.03597	61.302	0.0034	121.302	-0.01667
1.303	0.04014	61.303	-0.00432	121.303	-0.01451
1.304	0.04339	61.304	-0.00371	121.304	-0.0139
1.305	0.04725	61.305	-0.00432	121.305	-0.03026
1.306	0.03798	61.306	-0.00957	121.306	-0.04138
1.307	0.02532	61.307	0.00525	121.307	-0.03428
1.308	0.01529	61.308	0.00988	121.308	-0.04601
1.309	0.00262	61.309	0.00988	121.309	-0.06083
1.31	-0.0122	61.31	0.0281	121.31	-0.06824
1.311	-0.02223	61.311	0.03613	121.311	-0.0667
1.312	-0.02887	61.312	0.03397	121.312	-0.06516
1.313	-0.03489	61.313	0.02964	121.313	-0.06423
1.314	-0.03891	61.314	0.05033	121.314	-0.05867
1.315	-0.03412	61.315	0.06639	121.315	-0.05126
1.316	-0.02254	61.316	0.06701	121.316	-0.04755
1.317	-0.00988	61.317	0.05682	121.317	-0.03582
1.318	0.000617589	61.318	0.04755	121.318	-0.02069
1.319	0.0071	61.319	0.0491	121.319	-0.01328
1.32	0.01559	61.32	0.02347	121.32	-0.01143
1.321	0.0227	61.321	0.00741	121.321	-0.00741
1.322	0.02995	61.322	0.0105	121.322	-0.00556
1.323	0.0335	61.323	-0.00185	121.323	-0.0142
1.324	0.03937	61.324	-0.02131	121.324	-0.01915
1.325	0.03953	61.325	-0.0247	121.325	-0.02563
1.326	0.02779	61.326	-0.02501	121.326	-0.04045
1.327	0.01498	61.327	-0.01667	121.327	-0.0423
1.328	0.00124	61.328	-0.01328	121.328	-0.03953
1.329	-0.01235	61.329	-0.00741	121.329	-0.0596
1.33	-0.0264	61.33	0.02007	121.33	-0.06763
1.331	-0.03891	61.331	0.01945	121.331	-0.0525
1.332	-0.04833	61.332	0.03335	121.332	-0.05064
1.333	-0.05358	61.333	0.06021	121.333	-0.05558
1.334	-0.0613	61.334	0.06979	121.334	-0.05373
1.335	-0.06099	61.335	0.0667	121.335	-0.0352
1.336	-0.05327	61.336	0.07349	121.336	-0.02872
1.337	-0.04169	61.337	0.07658	121.337	-0.02532
1.338	-0.02764	61.338	0.05435	121.338	-0.00803
1.339	-0.01529	61.339	0.04447	121.339	-0.00865
1.34	-0.000926383	61.34	0.03675	121.34	-0.00525
1.341	0.01359	61.341	0.01544	121.341	0.00309
1.342	0.02038	61.342	0.01915	121.342	0.000308794
1.343	0.02887	61.343	0.0142	121.343	-0.00803
1.344	0.0369	61.344	-0.00648	121.344	-0.00185
1.345	0.03875	61.345	-0.01853	121.345	-0.00772
1.346	0.03196	61.346	-0.01698	121.346	-0.02656
1.347	0.03196	61.347	-0.01112	121.347	-0.03181
1.348	0.03042	61.348	-0.00247	121.348	-0.03428
1.349	0.01482	61.349	0.01235	121.349	-0.03922
1.35	-0.02239	61.35	0.0247	121.35	-0.05157
1.351	-0.0562	61.351	0.03798	121.351	-0.05373
1.352	-0.07334	61.352	0.05157	121.352	-0.04323
1.353	-0.07674	61.353	0.05404	121.353	-0.03767
1.354	-0.07674	61.354	0.05373	121.354	-0.0386
1.355	-0.07133	61.355	0.07658	121.355	-0.03983
1.356	-0.05805	61.356	0.08955	121.356	-0.02717
1.357	-0.04153	61.357	0.07596	121.357	-0.00803
1.358	-0.02301	61.358	0.0525	121.358	-0.01513
1.359	-0.01096	61.359	0.04261	121.359	-0.01143
1.36	0.00834	61.36	0.04138	121.36	0.000617589
1.361	0.02362	61.361	0.04014	121.361	0.00926
1.362	0.0386	61.362	0.01112	121.362	0.02162
1.363	0.04771	61.363	-0.00803	121.363	0.00494
1.364	0.0545	61.364	-0.01112	121.364	-0.00648
1.365	0.05805	61.365	-0.00926	121.365	-0.00463
1.366	0.04941	61.366	-0.00494	121.366	-0.01575
1.367	0.03567	61.367	-0.01359	121.367	-0.02934
1.368	0.02301	61.368	-0.00772	121.368	-0.0386
1.369	0.01065	61.369	0.00957	121.369	-0.04014
1.37	-0.00463	61.37	0.02162	121.37	-0.04879
1.371	-0.01791	61.371	0.03273	121.371	-0.04663
1.372	-0.02779	61.372	0.03273	121.372	-0.04601
1.373	-0.03474	61.373	0.05219	121.373	-0.03767
1.374	-0.03752	61.374	0.0633	121.374	-0.03891
1.375	-0.04076	61.375	0.06516	121.375	-0.03366
1.376	-0.03443	61.376	0.06577	121.376	-0.01822
1.377	-0.02486	61.377	0.05342	121.377	-0.00494
1.378	-0.00957	61.378	0.04786	121.378	0
1.379	0.00324	61.379	0.05651	121.379	0.0034
1.38	0.01961	61.38	0.04725	121.38	0.00803
1.381	0.03227	61.381	0.02254	121.381	0.01359
1.382	0.04169	61.382	0.01791	121.382	0.01822
1.383	0.05172	61.383	0.01451	121.383	0.01081
1.384	0.05913	61.384	0.00618	121.384	0.00618
1.385	0.05265	61.385	-0.00525	121.385	0.00124
1.386	0.04153	61.386	-0.00432	121.386	-0.01297
1.387	0.03103	61.387	0.00834	121.387	-0.01884
1.388	0.01745	61.388	0.021	121.388	-0.03706
1.389	0.00602	61.389	0.01729	121.389	-0.04879
1.39	-0.00787	61.39	0.03088	121.39	-0.0457
1.391	-0.02347	61.391	0.0423	121.391	-0.03891
1.392	-0.03119	61.392	0.05219	121.392	-0.04169
1.393	-0.03582	61.393	0.05682	121.393	-0.05002
1.394	-0.04555	61.394	0.0562	121.394	-0.0423
1.395	-0.0457	61.395	0.05404	121.395	-0.02779
1.396	-0.04385	61.396	0.05991	121.396	-0.02192
1.397	-0.03443	61.397	0.06763	121.397	-0.00957
1.398	-0.01853	61.398	0.06701	121.398	0.01204
1.399	-0.00324	61.399	0.05867	121.399	0.01637
1.4	0.00988	61.4	0.05311	121.4	0.01976
1.401	0.01992	61.401	0.04755	121.401	0.01976
1.402	0.03103	61.402	0.02162	121.402	0.01204
1.403	0.03613	61.403	0.000617589	121.403	0.01204
1.404	0.04184	61.404	0.00278	121.404	0.00896
1.405	0.042	61.405	0.00216	121.405	0.00154
1.406	0.03289	61.406	-0.00587	121.406	-0.0139
1.407	0.02223	61.407	-0.00124	121.407	-0.02964
1.408	0.00602	61.408	0.01513	121.408	-0.02007
1.409	-0.00865	61.409	0.01698	121.409	-0.01791
1.41	-0.02733	61.41	0.01915	121.41	-0.03829
1.411	-0.04092	61.411	0.03582	121.411	-0.05033
1.412	-0.05188	61.412	0.05558	121.412	-0.03335
1.413	-0.05774	61.413	0.07133	121.413	-0.02779
1.414	-0.05682	61.414	0.07133	121.414	-0.03675
1.415	-0.05141	61.415	0.07473	121.415	-0.02594
1.416	-0.04694	61.416	0.07226	121.416	-0.00154
1.417	-0.03891	61.417	0.07102	121.417	-0.00216
1.418	-0.02378	61.418	0.07813	121.418	0
1.419	-0.00926	61.419	0.06948	121.419	0.02038
1.42	0.00432	61.42	0.05558	121.42	0.02254
1.421	0.01328	61.421	0.04663	121.421	0.01915
1.422	0.02192	61.422	0.02223	121.422	0.02192
1.423	0.03211	61.423	0.01081	121.423	0.02038
1.424	0.03736	61.424	0.01173	121.424	0.01235
1.425	0.03567	61.425	0.00618	121.425	0.00556
1.426	0.03119	61.426	-0.00525	121.426	-0.00216
1.427	0.02733	61.427	-0.00154	121.427	-0.01915
1.428	0.01621	61.428	0.00309	121.428	-0.01853
1.429	0.00293	61.429	0.00865	121.429	-0.02934
1.43	-0.0105	61.43	0.03088	121.43	-0.03397
1.431	-0.02146	61.431	0.05095	121.431	-0.03613
1.432	-0.02825	61.432	0.05713	121.432	-0.03397
1.433	-0.03273	61.433	0.06083	121.433	-0.02285
1.434	-0.02887	61.434	0.07535	121.434	-0.03304
1.435	-0.01884	61.435	0.09789	121.435	-0.03304
1.436	-0.0071	61.436	0.09974	121.436	0.00371
1.437	0.000617589	61.437	0.08492	121.437	0.01667
1.438	0.01467	61.438	0.0772	121.438	0.00988
1.439	0.0315	61.439	0.06145	121.439	0.02717
1.44	0.04586	61.44	0.04508	121.44	0.04014
1.441	0.04925	61.441	0.03088	121.441	0.03458
1.442	0.05157	61.442	0.02532	121.442	0.02501
1.443	0.04771	61.443	0.02841	121.443	0.021
1.444	0.04431	61.444	0.01884	121.444	0.03057
1.445	0.03983	61.445	0.00247	121.445	0.02872
1.446	0.03304	61.446	0.00741	121.446	0.0139
1.447	0.02378	61.447	0.01729	121.447	-0.00247
1.448	0.00664	61.448	0.01822	121.448	-0.0105
1.449	-0.01065	61.449	0.02069	121.449	-0.01606
1.45	-0.02285	61.45	0.03613	121.45	-0.01945
1.451	-0.03289	61.451	0.06361	121.451	-0.02872
1.452	-0.04308	61.452	0.07813	121.452	-0.03551
1.453	-0.05527	61.453	0.09017	121.453	-0.02625
1.454	-0.06052	61.454	0.0982	121.454	-0.02069
1.455	-0.05929	61.455	0.10283	121.455	-0.01112
1.456	-0.05203	61.456	0.10993	121.456	0.00154
1.457	-0.04045	61.457	0.11055	121.457	0.00463
1.458	-0.02177	61.458	0.11147	121.458	0.01884
1.459	-0.01081	61.459	0.09696	121.459	0.04076
1.46	-0.00324	61.46	0.0772	121.46	0.05373
1.461	0.00679	61.461	0.05713	121.461	0.05527
1.462	0.0176	61.462	0.03983	121.462	0.06454
1.463	0.021	61.463	0.01698	121.463	0.06639
1.464	0.02239	61.464	0.00525	121.464	0.0562
1.465	0.01915	61.465	-0.00154	121.465	0.04416
1.466	0.01034	61.466	-0.0142	121.466	0.02162
1.467	0.00232	61.467	-0.01297	121.467	0.00803
1.468	-0.01312	61.468	-0.00803	121.468	0.00865
1.469	-0.02409	61.469	0.00185	121.469	0.00216
1.47	-0.04045	61.47	0.01729	121.47	-0.00988
1.471	-0.05126	61.471	0.03242	121.471	-0.0034
1.472	-0.06253	61.472	0.04601	121.472	-0.00834
1.473	-0.06963	61.473	0.05002	121.473	-0.00865
1.474	-0.07627	61.474	0.06361	121.474	-0.01112
1.475	-0.07133	61.475	0.07164	121.475	-0.00432
1.476	-0.06114	61.476	0.06577	121.476	0.00401
1.477	-0.04786	61.477	0.06577	121.477	0.021
1.478	-0.03381	61.478	0.07071	121.478	0.03922
1.479	-0.01884	61.479	0.0562	121.479	0.04632
1.48	-0.00664	61.48	0.0281	121.48	0.05435
1.481	0.00556	61.481	0.0142	121.481	0.05497
1.482	0.01729	61.482	0.00957	121.482	0.05651
1.483	0.02918	61.483	-0.0034	121.483	0.06577
1.484	0.03443	61.484	-0.01297	121.484	0.06763
1.485	0.03736	61.485	-0.02439	121.485	0.05095
1.486	0.02887	61.486	-0.02934	121.486	0.0386
1.487	0.02131	61.487	-0.02964	121.487	0.03181
1.488	0.00571	61.488	-0.02532	121.488	0.01729
1.489	-0.00695	61.489	-0.00679	121.489	-0.0105
1.49	-0.02069	61.49	0.00957	121.49	-0.02192
1.491	-0.03304	61.491	0.01729	121.491	-0.02162
1.492	-0.04894	61.492	0.03119	121.492	-0.03273
1.493	-0.05481	61.493	0.042	121.493	-0.00957
1.494	-0.0562	61.494	0.05095	121.494	-0.00371
1.495	-0.04864	61.495	0.06207	121.495	-0.00185
1.496	-0.03659	61.496	0.05589	121.496	0.000308794
1.497	-0.02594	61.497	0.04447	121.497	0.01822
1.498	-0.00818	61.498	0.03953	121.498	0.03613
1.499	0.00401	61.499	0.02439	121.499	0.03644
1.5	0.01652	61.5	0.000926383	121.5	0.05651
1.501	0.02856	61.501	-0.02069	121.501	0.06763
1.502	0.03706	61.502	-0.0281	121.502	0.06238
1.503	0.04014	61.503	-0.02378	121.503	0.06021
1.504	0.04246	61.504	-0.03242	121.504	0.04817
1.505	0.042	61.505	-0.04045	121.505	0.04725
1.506	0.03304	61.506	-0.03675	121.506	0.03983
1.507	0.02162	61.507	-0.03489	121.507	0.02162
1.508	0.01173	61.508	-0.02192	121.508	0.00463
1.509	-0.00633	61.509	-0.01482	121.509	-0.00432
1.51	-0.02409	61.51	-0.00401	121.51	-0.000926383
1.511	-0.03968	61.511	0.00154	121.511	-0.00278
1.512	-0.05002	61.512	0.00648	121.512	-0.02069
1.513	-0.05558	61.513	0.02995	121.513	-0.01976
1.514	-0.05821	61.514	0.05311	121.514	-0.00618
1.515	-0.05728	61.515	0.06299	121.515	-0.00834
1.516	-0.05018	61.516	0.06052	121.516	0.0142
1.517	-0.04122	61.517	0.05373	121.517	0.02717
1.518	-0.02949	61.518	0.04879	121.518	0.02656
1.519	-0.0193	61.519	0.04786	121.519	0.05002
1.52	-0.00185	61.52	0.03706	121.52	0.04725
1.521	0.01235	61.521	0.02347	121.521	0.05805
1.522	0.02053	61.522	0.01544	121.522	0.07288
1.523	0.02548	61.523	-0.00371	121.523	0.06917
1.524	0.03134	61.524	-0.00618	121.524	0.05558
1.525	0.03119	61.525	-0.00618	121.525	0.03922
1.526	0.02146	61.526	-0.00587	121.526	0.03736
1.527	0.01405	61.527	0.00648	121.527	0.0352
1.528	0.000463192	61.528	0.01945	121.528	0.01143
1.529	-0.01451	61.529	0.01884	121.529	-0.02038
1.53	-0.02717	61.53	0.03119	121.53	-0.0247
1.531	-0.03366	61.531	0.04601	121.531	-0.01544
1.532	-0.03968	61.532	0.05836	121.532	-0.02192
1.533	-0.04431	61.533	0.07226	121.533	-0.0105
1.534	-0.05064	61.534	0.08708	121.534	-0.00618
1.535	-0.04678	61.535	0.0914	121.535	-0.00556
1.536	-0.03983	61.536	0.09017	121.536	-0.00309
1.537	-0.02578	61.537	0.08523	121.537	0.01976
1.538	-0.00957	61.538	0.08337	121.538	0.03397
1.539	0.00185	61.539	0.07843	121.539	0.03335
1.54	0.01127	61.54	0.07288	121.54	0.03983
1.541	0.02393	61.541	0.06269	121.541	0.05002
1.542	0.03381	61.542	0.05157	121.542	0.06052
1.543	0.04092	61.543	0.03983	121.543	0.0491
1.544	0.04508	61.544	0.03088	121.544	0.04323
1.545	0.04416	61.545	0.02192	121.545	0.03829
1.546	0.03474	61.546	0.01513	121.546	0.0352
1.547	0.02856	61.547	0.01081	121.547	0.02069
1.548	0.01405	61.548	0.02254	121.548	0.00803
1.549	0	61.549	0.03736	121.549	0.01204
1.55	-0.01405	61.55	0.05002	121.55	-0.00741
1.551	-0.02316	61.551	0.05342	121.551	-0.0247
1.552	-0.03227	61.552	0.06299	121.552	-0.0281
1.553	-0.04092	61.553	0.07658	121.553	-0.01451
1.554	-0.04632	61.554	0.08307	121.554	-0.00988
1.555	-0.04169	61.555	0.09079	121.555	-0.00741
1.556	-0.03489	61.556	0.09851	121.556	0.00648
1.557	-0.02887	61.557	0.09912	121.557	0.02995
1.558	-0.01405	61.558	0.09233	121.558	0.03613
1.559	0.00201	61.559	0.09387	121.559	0.04385
1.56	0.0193	61.56	0.08307	121.56	0.05342
1.561	0.03057	61.561	0.06516	121.561	0.0528
1.562	0.0386	61.562	0.05311	121.562	0.05589
1.563	0.04771	61.563	0.04354	121.563	0.05466
1.564	0.05728	61.564	0.03181	121.564	0.05744
1.565	0.05666	61.565	0.01544	121.565	0.04138
1.566	0.05157	61.566	-0.00432	121.566	0.03119
1.567	0.04508	61.567	-0.01204	121.567	0.02934
1.568	0.03582	61.568	-0.00896	121.568	0.00494
1.569	0.02409	61.569	-0.00247	121.569	-0.00679
1.57	0.0105	61.57	0.00556	121.57	-0.00679
1.571	0.00401	61.571	0.01822	121.571	-0.01297
1.572	-0.00124	61.572	0.03489	121.572	-0.00988
1.573	-0.01158	61.573	0.04786	121.573	-0.0071
1.574	-0.02177	61.574	0.06052	121.574	-0.00834
1.575	-0.02192	61.575	0.07504	121.575	0.00494
1.576	-0.01405	61.576	0.08924	121.576	0.03026
1.577	-0.00587	61.577	0.09264	121.577	0.03211
1.578	0.0071	61.578	0.08399	121.578	0.03242
1.579	0.01637	61.579	0.07596	121.579	0.04879
1.58	0.02625	61.58	0.0633	121.58	0.05219
1.581	0.03335	61.581	0.05836	121.581	0.0562
1.582	0.042	61.582	0.05157	121.582	0.06207
1.583	0.05126	61.583	0.03953	121.583	0.06176
1.584	0.05558	61.584	0.0352	121.584	0.0528
1.585	0.04941	61.585	0.03181	121.585	0.03983
1.586	0.03937	61.586	0.02841	121.586	0.02872
1.587	0.03042	61.587	0.02841	121.587	0.01698
1.588	0.01575	61.588	0.02748	121.588	-0.00185
1.589	0.00201	61.589	0.03026	121.589	-0.00587
1.59	-0.00988	61.59	0.04478	121.59	-0.01637
1.591	-0.01745	61.591	0.05929	121.591	-0.02223
1.592	-0.02625	61.592	0.07689	121.592	-0.02501
1.593	-0.03103	61.593	0.08739	121.593	-0.02254
1.594	-0.03397	61.594	0.09202	121.594	-0.0142
1.595	-0.03088	61.595	0.09696	121.595	-0.00432
1.596	-0.02331	61.596	0.09974	121.596	0.01019
1.597	-0.01606	61.597	0.09789	121.597	0.02501
1.598	-0.00124	61.598	0.08832	121.598	0.03242
1.599	0.01251	61.599	0.07504	121.599	0.04817
1.6	0.02331	61.6	0.05682	121.6	0.05404
1.601	0.03891	61.601	0.03829	121.601	0.04632
1.602	0.04941	61.602	0.02254	121.602	0.04755
1.603	0.05512	61.603	0.01204	121.603	0.05404
1.604	0.05898	61.604	0.000926383	121.604	0.05373
1.605	0.05821	61.605	-0.00401	121.605	0.03428
1.606	0.05157	61.606	-0.0105	121.606	0.02162
1.607	0.04246	61.607	-0.01235	121.607	0.01173
1.608	0.0281	61.608	0.00401	121.608	-0.0071
1.609	0.01451	61.609	0.01266	121.609	-0.01667
1.61	-0.00139	61.61	0.02409	121.61	-0.01328
1.611	-0.01544	61.611	0.03922	121.611	-0.00865
1.612	-0.02455	61.612	0.04817	121.612	-0.01451
1.613	-0.03304	61.613	0.06114	121.613	-0.01482
1.614	-0.03582	61.614	0.06979	121.614	-0.01915
1.615	-0.02501	61.615	0.07535	121.615	-0.00896
1.616	-0.01575	61.616	0.07689	121.616	0.00216
1.617	-0.00973	61.617	0.06979	121.617	0.01698
1.618	-0.0017	61.618	0.06485	121.618	0.04076
1.619	0.00618	61.619	0.06176	121.619	0.0491
1.62	0.01714	61.62	0.04323	121.62	0.04385
1.621	0.02748	61.621	0.0247	121.621	0.05342
1.622	0.03505	61.622	0.01297	121.622	0.07627
1.623	0.04076	61.623	-0.00124	121.623	0.06608
1.624	0.04678	61.624	-0.01204	121.624	0.05064
1.625	0.04369	61.625	-0.02223	121.625	0.04539
1.626	0.03397	61.626	-0.02748	121.626	0.02872
1.627	0.02501	61.627	-0.02347	121.627	0.01359
1.628	0.01297	61.628	-0.02254	121.628	0.0105
1.629	0.00262	61.629	-0.01667	121.629	-0.00679
1.63	-0.01127	61.63	-0.0034	121.63	-0.0176
1.631	-0.0227	61.631	0.00525	121.631	-0.01606
1.632	-0.03258	61.632	0.01822	121.632	-0.03119
1.633	-0.03706	61.633	0.02378	121.633	-0.021
1.634	-0.0386	61.634	0.03057	121.634	0
1.635	-0.0335	61.635	0.0386	121.635	0.00618
1.636	-0.02687	61.636	0.03366	121.636	0.01112
1.637	-0.01976	61.637	0.02687	121.637	0.02038
1.638	-0.00726	61.638	0.02192	121.638	0.02872
1.639	0.00741	61.639	0.01143	121.639	0.0423
1.64	0.02378	61.64	0	121.64	0.0562
1.641	0.03474	61.641	-0.01359	121.641	0.06361
1.642	0.04339	61.642	-0.02841	121.642	0.07442
1.643	0.05018	61.643	-0.042	121.643	0.07288
1.644	0.05435	61.644	-0.05033	121.644	0.06516
1.645	0.05342	61.645	-0.05188	121.645	0.05466
1.646	0.04647	61.646	-0.04632	121.646	0.0423
1.647	0.03582	61.647	-0.04138	121.647	0.03057
1.648	0.02146	61.648	-0.02964	121.648	0.01359
1.649	0.00772	61.649	-0.01359	121.649	0.00525
1.65	-0.00602	61.65	-0.000617589	121.65	-0.00432
1.651	-0.01559	61.651	0.01297	121.651	-0.01976
1.652	-0.02331	61.652	0.02192	121.652	-0.021
1.653	-0.0298	61.653	0.03304	121.653	-0.00896
1.654	-0.03443	61.654	0.05342	121.654	0.00371
1.655	-0.03381	61.655	0.06114	121.655	0.01112
1.656	-0.02393	61.656	0.06114	121.656	0.0176
1.657	-0.01359	61.657	0.06176	121.657	0.02687
1.658	0.00371	61.658	0.05744	121.658	0.03891
1.659	0.01884	61.659	0.04848	121.659	0.0525
1.66	0.03273	61.66	0.03211	121.66	0.0596
1.661	0.04786	61.661	0.01667	121.661	0.06701
1.662	0.05805	61.662	0.01173	121.662	0.07411
1.663	0.06346	61.663	0.00556	121.663	0.07102
1.664	0.06809	61.664	-0.00648	121.664	0.06577
1.665	0.06624	61.665	-0.01266	121.665	0.05558
1.666	0.06021	61.666	-0.01698	121.666	0.04508
1.667	0.04987	61.667	-0.01945	121.667	0.03428
1.668	0.03242	61.668	-0.01297	121.668	0.02069
1.669	0.01945	61.669	-0.00154	121.669	0.01451
1.67	0.00911	61.67	0.01729	121.67	0.01081
1.671	-0.00124	61.671	0.0386	121.671	-0.000617589
1.672	-0.01312	61.672	0.05126	121.672	-0.00278
1.673	-0.01961	61.673	0.06516	121.673	0.00741
1.674	-0.02548	61.674	0.07133	121.674	0.00926
1.675	-0.02223	61.675	0.07226	121.675	0.01606
1.676	-0.01559	61.676	0.0772	121.676	0.02347
1.677	-0.00602	61.677	0.08368	121.677	0.03829
1.678	0.00926	61.678	0.07843	121.678	0.05713
1.679	0.02177	61.679	0.07164	121.679	0.0701
1.68	0.03597	61.68	0.06021	121.68	0.07288
1.681	0.05188	61.681	0.04385	121.681	0.0738
1.682	0.06624	61.682	0.02934	121.682	0.0809
1.683	0.0721	61.683	0.01544	121.683	0.08337
1.684	0.07473	61.684	0.01297	121.684	0.07627
1.685	0.07411	61.685	0.01266	121.685	0.06021
1.686	0.0667	61.686	0.00865	121.686	0.05466
1.687	0.05852	61.687	0.01945	121.687	0.05126
1.688	0.04369	61.688	0.03983	121.688	0.03366
1.689	0.02779	61.689	0.05929	121.689	0.01235
1.69	0.01374	61.69	0.08646	121.69	0.00185
1.691	0.00525	61.691	0.10406	121.691	0.000926383
1.692	-0.000771986	61.692	0.11549	121.692	-0.00432
1.693	-0.00849	61.693	0.12136	121.693	0.00525
1.694	-0.01143	61.694	0.12846	121.694	0.02007
1.695	-0.00896	61.695	0.13803	121.695	0.02656
1.696	0.000308794	61.696	0.15007	121.696	0.03397
1.697	0.01019	61.697	0.15903	121.697	0.05002
1.698	0.02177	61.698	0.16582	121.698	0.06886
1.699	0.03536	61.699	0.16829	121.699	0.07813
1.7	0.0474	61.7	0.172	121.7	0.08986
1.701	0.05929	61.701	0.18373	121.701	0.09696
1.702	0.06948	61.702	0.21492	121.702	0.09696
1.703	0.07674	61.703	0.30046	121.703	0.08646
1.704	0.07565	61.704	0.43293	121.704	0.08245
1.705	0.07041	61.705	0.60555	121.705	0.06979
1.706	0.06407	61.706	0.89489	121.706	0.05898
1.707	0.0545	61.707	1.26266	121.707	0.05744
1.708	0.03613	61.708	1.48252	121.708	0.04694
1.709	0.0176	61.709	1.46955	121.709	0.0315
1.71	0.00124	61.71	1.16323	121.71	0.021
1.711	-0.01235	61.711	0.74821	121.711	0.02223
1.712	-0.02424	61.712	0.44436	121.712	0.01637
1.713	-0.03088	61.713	0.3091	121.713	0.01544
1.714	-0.03968	61.714	0.25074	121.714	0.0247
1.715	-0.03875	61.715	0.22233	121.715	0.03675
1.716	-0.03366	61.716	0.21276	121.716	0.0525
1.717	-0.02609	61.717	0.17385	121.717	0.06516
1.718	-0.01081	61.718	0.13958	121.718	0.07596
1.719	0.00386	61.719	0.11395	121.719	0.08862
1.72	0.01729	61.72	0.09387	121.72	0.09634
1.721	0.02795	61.721	0.07226	121.721	0.10005
1.722	0.03489	61.722	0.05373	121.722	0.10437
1.723	0.03891	61.723	0.04107	121.723	0.10375
1.724	0.04169	61.724	0.02779	121.724	0.09758
1.725	0.04014	61.725	0.01606	121.725	0.09017
1.726	0.03026	61.726	0.01112	121.726	0.08523
1.727	0.02285	61.727	0.01482	121.727	0.07936
1.728	0.00803	61.728	0.02254	121.728	0.06577
1.729	-0.00803	61.729	0.0315	121.729	0.0525
1.73	-0.02872	61.73	0.04261	121.73	0.04941
1.731	-0.04354	61.731	0.05589	121.731	0.05095
1.732	-0.05064	61.732	0.07041	121.732	0.04478
1.733	-0.05744	61.733	0.08214	121.733	0.04632
1.734	-0.06438	61.734	0.08615	121.734	0.06269
1.735	-0.06423	61.735	0.09665	121.735	0.08554
1.736	-0.05913	61.736	0.10314	121.736	0.10036
1.737	-0.05126	61.737	0.10159	121.737	0.11178
1.738	-0.04061	61.738	0.09449	121.738	0.1263
1.739	-0.02949	61.739	0.08152	121.739	0.14359
1.74	-0.0176	61.74	0.06639	121.74	0.15316
1.741	-0.00834	61.741	0.05435	121.741	0.16181
1.742	-0.00139	61.742	0.04076	121.742	0.17045
1.743	0.00371	61.743	0.03088	121.743	0.172
1.744	0.01065	61.744	0.02532	121.744	0.16984
1.745	0.00695	61.745	0.01822	121.745	0.17354
1.746	-0.00432	61.746	0.01266	121.746	0.18219
1.747	-0.01467	61.747	0.01544	121.747	0.19022
1.748	-0.02995	61.748	0.02964	121.748	0.18806
1.749	-0.04122	61.749	0.042	121.749	0.18342
1.75	-0.05651	61.75	0.05373	121.75	0.18435
1.751	-0.0701	61.751	0.06083	121.751	0.19083
1.752	-0.0789	61.752	0.07565	121.752	0.20072
1.753	-0.08554	61.753	0.09295	121.753	0.22295
1.754	-0.08693	61.754	0.10993	121.754	0.25661
1.755	-0.07905	61.755	0.11487	121.755	0.31034
1.756	-0.06994	61.756	0.11518	121.756	0.38445
1.757	-0.05774	61.757	0.1124	121.757	0.47462
1.758	-0.04261	61.758	0.10653	121.758	0.59443
1.759	-0.03057	61.759	0.0948	121.759	0.78187
1.76	-0.01822	61.76	0.08245	121.76	1.11104
1.761	-0.00726	61.761	0.07288	121.761	1.58288
1.762	0.00371	61.762	0.06763	121.762	1.80182
1.763	0.0105	61.763	0.06083	121.763	1.64032
1.764	0.01173	61.764	0.05466	121.764	1.32843
1.765	0.00602	61.765	0.05219	121.765	0.99524
1.766	-0.0034	61.766	0.05558	121.766	0.75006
1.767	-0.01173	61.767	0.06238	121.767	0.57189
1.768	-0.02578	61.768	0.06392	121.768	0.44034
1.769	-0.03767	61.769	0.06793	121.769	0.35604
1.77	-0.05033	61.77	0.08029	121.77	0.30941
1.771	-0.05944	61.771	0.09727	121.771	0.29212
1.772	-0.0684	61.772	0.12105	121.772	0.29088
1.773	-0.08415	61.773	0.15779	121.773	0.28934
1.774	-0.09449	61.774	0.17601	121.774	0.28687
1.775	-0.09418	61.775	0.16459	121.775	0.29305
1.776	-0.08785	61.776	0.15378	121.776	0.30602
1.777	-0.07488	61.777	0.14482	121.777	0.32856
1.778	-0.05651	61.778	0.13649	121.778	0.36901
1.779	-0.04014	61.779	0.12691	121.779	0.43108
1.78	-0.01976	61.78	0.11672	121.78	0.51538
1.781	-0.0017	61.781	0.10128	121.781	0.64322
1.782	0.01961	61.782	0.08337	121.782	0.72783
1.783	0.03088	61.783	0.06701	121.783	0.80873
1.784	0.03675	61.784	0.05373	121.784	0.85907
1.785	0.03906	61.785	0.04076	121.785	0.8288
1.786	0.03474	61.786	0.03644	121.786	0.7899
1.787	0.02362	61.787	0.03644	121.787	0.76303
1.788	0.00633	61.788	0.04169	121.788	0.72752
1.789	-0.00957	61.789	0.04786	121.789	0.7337
1.79	-0.02393	61.79	0.05682	121.79	0.77322
1.791	-0.03983	61.791	0.06546	121.791	0.84857
1.792	-0.05342	61.792	0.0738	121.792	0.95572
1.793	-0.06577	61.793	0.08121	121.793	1.07306
1.794	-0.07241	61.794	0.09295	121.794	1.20121
1.795	-0.06855	61.795	0.09727	121.795	1.35777
1.796	-0.06315	61.796	0.09727	121.796	1.49673
1.797	-0.05821	61.797	0.09881	121.797	1.61438
1.798	-0.04817	61.798	0.0914	121.798	1.66409
1.799	-0.03597	61.799	0.08183	121.799	1.64032
1.8	-0.02223	61.8	0.07411	121.8	1.70918
1.801	-0.00942	61.801	0.06299	121.801	1.7941
1.802	0.00494	61.802	0.04694	121.802	1.92533
1.803	0.01436	61.803	0.03489	121.803	2.16311
1.804	0.02007	61.804	0.02687	121.804	2.32028
1.805	0.01884	61.805	0.02316	121.805	2.42898
1.806	0.01312	61.806	0.021	121.806	2.45399
1.807	0.01081	61.807	0.02439	121.807	2.47406
1.808	-0.000771986	61.808	0.03119	121.808	2.72233
1.809	-0.01606	61.809	0.04045	121.809	2.96257
1.81	-0.02995	61.81	0.05682	121.81	3.29298
1.811	-0.04061	61.811	0.07318	121.811	3.73209
1.812	-0.04848	61.812	0.08832	121.812	4.11623
1.813	-0.05481	61.813	0.10005	121.813	4.2345
1.814	-0.05342	61.814	0.10715	121.814	4.41483
1.815	-0.05064	61.815	0.1087	121.815	4.70757
1.816	-0.04354	61.816	0.11086	121.816	4.38951
1.817	-0.03551	61.817	0.11302	121.817	3.83554
1.818	-0.02038	61.818	0.10715	121.818	3.37265
1.819	-0.00371	61.819	0.09758	121.819	2.87982
1.82	0.00957	61.82	0.08307	121.82	2.41138
1.821	0.01899	61.821	0.07133	121.821	2.10999
1.822	0.02949	61.822	0.05929	121.822	1.93429
1.823	0.03953	61.823	0.0491	121.823	1.80923
1.824	0.04261	61.824	0.04323	121.824	1.70424
1.825	0.03844	61.825	0.04014	121.825	1.64587
1.826	0.03026	61.826	0.03953	121.826	1.54119
1.827	0.02532	61.827	0.04323	121.827	1.49148
1.828	0.01235	61.828	0.05311	121.828	1.41243
1.829	-0.00185	61.829	0.0667	121.829	1.38525
1.83	-0.0159	61.83	0.08183	121.83	1.60326
1.831	-0.02609	61.831	0.09109	121.831	1.86296
1.832	-0.0332	61.832	0.09789	121.832	1.74222
1.833	-0.03953	61.833	0.10839	121.833	1.5202
1.834	-0.04447	61.834	0.11981	121.834	1.34449
1.835	-0.04169	61.835	0.12444	121.835	1.19627
1.836	-0.03134	61.836	0.12414	121.836	1.11104
1.837	-0.02069	61.837	0.12537	121.837	1.13235
1.838	-0.0051	61.838	0.13247	121.838	1.16477
1.839	0.01004	61.839	0.13463	121.839	1.07862
1.84	0.0227	61.84	0.12877	121.84	1.02458
1.841	0.03443	61.841	0.12105	121.841	1.01871
1.842	0.04431	61.842	0.11487	121.842	0.98413
1.843	0.05574	61.843	0.11178	121.843	0.92669
1.844	0.0596	61.844	0.1158	121.844	0.86215
1.845	0.05574	61.845	0.13587	121.845	0.90353
1.846	0.04416	61.846	0.2038	121.846	0.87729
1.847	0.0335	61.847	0.2705	121.847	0.86864
1.848	0.02023	61.848	0.29428	121.848	0.79978
1.849	0.00494	61.849	0.27606	121.849	0.81861
1.85	-0.01127	61.85	0.25074	121.85	0.81614
1.851	-0.02656	61.851	0.22635	121.851	0.83622
1.852	-0.03458	61.852	0.2072	121.852	0.79021
1.853	-0.04076	61.853	0.2001	121.853	0.71733
1.854	-0.04339	61.854	0.2106	121.854	0.75037
1.855	-0.04323	61.855	0.27328	121.855	0.78928
1.856	-0.0352	61.856	0.46999	121.856	0.80317
1.857	-0.02687	61.857	0.65063	121.857	0.73586
1.858	-0.01112	61.858	0.61049	121.858	0.75346
1.859	0.00124	61.859	0.46443	121.859	0.69973
1.86	0.01266	61.86	0.31404	121.86	0.71918
1.861	0.02409	61.861	0.193	121.861	0.65464
1.862	0.03628	61.862	0.13124	121.862	0.69016
1.863	0.04369	61.863	0.09881	121.863	0.70529
1.864	0.04524	61.864	0.0772	121.864	0.71918
1.865	0.04261	61.865	0.06763	121.865	0.68738
1.866	0.03706	61.866	0.06608	121.866	0.6673
1.867	0.02903	61.867	0.06917	121.867	0.73678
1.868	0.01467	61.868	0.07442	121.868	0.75438
1.869	0.00124	61.869	0.08677	121.869	0.72845
1.87	-0.01451	61.87	0.13618	121.87	0.78249
1.871	-0.02764	61.871	0.17015	121.871	0.76303
1.872	-0.03814	61.872	0.14729	121.872	0.70127
1.873	-0.04354	61.873	0.11611	121.873	0.70189
1.874	-0.04292	61.874	0.10561	121.874	0.7127
1.875	-0.03937	61.875	0.10993	121.875	0.68954
1.876	-0.0332	61.876	0.11765	121.876	0.64847
1.877	-0.02594	61.877	0.12074	121.877	0.6883
1.878	-0.01189	61.878	0.10808	121.878	0.70127
1.879	0.00154	61.879	0.09758	121.879	0.72227
1.88	0.01606	61.88	0.09233	121.88	0.73864
1.881	0.02424	61.881	0.08646	121.881	0.75747
1.882	0.03258	61.882	0.0809	121.882	0.74728
1.883	0.04153	61.883	0.09233	121.883	0.6846
1.884	0.04817	61.884	0.11178	121.884	0.61728
1.885	0.04755	61.885	0.11672	121.885	0.66669
1.886	0.04045	61.886	0.11364	121.886	0.59721
1.887	0.03258	61.887	0.10314	121.887	0.54533
1.888	0.02162	61.888	0.10159	121.888	0.51754
1.889	0.00973	61.889	0.10592	121.889	0.53205
1.89	-0.00448	61.89	0.11703	121.89	0.52372
1.891	-0.01621	61.891	0.12846	121.891	0.56324
1.892	-0.02548	61.892	0.14174	121.892	0.55676
1.893	-0.03181	61.893	0.15347	121.893	0.50982
1.894	-0.02949	61.894	0.16829	121.894	0.58794
1.895	-0.02301	61.895	0.17787	121.895	0.54904
1.896	-0.0142	61.896	0.18589	121.896	0.49345
1.897	-0.00216	61.897	0.18713	121.897	0.50333
1.898	0.00911	61.898	0.18682	121.898	0.4459
1.899	0.01915	61.899	0.19053	121.899	0.47523
1.9	0.03026	61.9	0.19639	121.9	0.45609
1.901	0.03999	61.901	0.20442	121.901	0.42552
1.902	0.04678	61.902	0.21924	121.902	0.42367
1.903	0.05234	61.903	0.2316	121.903	0.38445
1.904	0.05388	61.904	0.23808	121.904	0.3545
1.905	0.05419	61.905	0.24457	121.905	0.32115
1.906	0.04385	61.906	0.24796	121.906	0.30509
1.907	0.03412	61.907	0.25136	121.907	0.29088
1.908	0.0227	61.908	0.27112	121.908	0.26031
1.909	0.01004	61.909	0.29521	121.909	0.21677
1.91	-0.00417	61.91	0.32423	121.91	0.21245
1.911	-0.01652	61.911	0.35604	121.911	0.20195
1.912	-0.02517	61.912	0.39896	121.912	0.20905
1.913	-0.03134	61.913	0.44374	121.913	0.21307
1.914	-0.03366	61.914	0.45949	121.914	0.20072
1.915	-0.0298	61.915	0.46381	121.915	0.17601
1.916	-0.02084	61.916	0.46597	121.916	0.11919
1.917	-0.01251	61.917	0.44528	121.917	0.16212
1.918	0.000154397	61.918	0.45393	121.918	0.13
1.919	0.01544	61.919	0.46628	121.919	0.14452
1.92	0.02934	61.92	0.47153	121.92	0.11858
1.921	0.04122	61.921	0.47307	121.921	0.10437
1.922	0.04755	61.922	0.46196	121.922	0.1158
1.923	0.05265	61.923	0.45238	121.923	0.08832
1.924	0.05836	61.924	0.45732	121.924	0.10499
1.925	0.05466	61.925	0.51105	121.925	0.10036
1.926	0.04478	61.926	0.66854	121.926	0.08708
1.927	0.03428	61.927	0.7655	121.927	0.05589
1.928	0.02162	61.928	0.75161	121.928	0.04755
1.929	0.00664	61.929	0.72845	121.929	0.00247
1.93	-0.00726	61.93	0.70282	121.93	-0.00988
1.931	-0.02023	61.931	0.71918	121.931	-0.03983
1.932	-0.0281	61.932	0.68923	121.932	-0.01328
1.933	-0.0352	61.933	0.63241	121.933	-0.01575
1.934	-0.0369	61.934	0.56973	121.934	0.0352
1.935	-0.03428	61.935	0.52866	121.935	-0.02872
1.936	-0.02671	61.936	0.52557	121.936	0.01173
1.937	-0.01915	61.937	0.53483	121.937	0.02409
1.938	-0.00726	61.938	0.53607	121.938	-0.0071
1.939	0.0051	61.939	0.54471	121.939	0.00216
1.94	0.01667	61.94	0.54657	121.94	0.01297
1.941	0.02687	61.941	0.55984	121.941	0.01019
1.942	0.0352	61.942	0.57003	121.942	0.03736
1.943	0.04354	61.943	0.56787	121.943	0.0596
1.944	0.04539	61.944	0.56386	121.944	0.03273
1.945	0.04169	61.945	0.5827	121.945	0.00463
1.946	0.03597	61.946	0.63272	121.946	-0.03922
1.947	0.02733	61.947	0.69232	121.947	-0.07288
1.948	0.01529	61.948	0.81028	121.948	-0.0457
1.949	0.0017	61.949	0.99833	121.949	-0.04694
1.95	-0.01112	61.95	1.16354	121.95	-0.07751
1.951	-0.02084	61.951	1.30713	121.951	-0.06763
1.952	-0.02872	61.952	1.43713	121.952	-0.07257
1.953	-0.03891	61.953	1.63877	121.953	-0.09449
1.954	-0.04215	61.954	2.01334	121.954	-0.07195
1.955	-0.03814	61.955	2.56608	121.955	-0.03551
1.956	-0.03134	61.956	2.94312	121.956	-0.02625
1.957	-0.0227	61.957	3.11327	121.957	-0.02069
1.958	-0.01096	61.958	3.03854	121.958	-0.00401
1.959	0.00262	61.959	2.79675	121.959	-0.01637
1.96	0.01482	61.96	2.44658	121.96	-0.02779
1.961	0.02903	61.961	2.45862	121.961	-0.02779
1.962	0.04014	61.962	2.55064	121.962	-0.03211
1.963	0.05141	61.963	2.43207	121.963	-0.05157
1.964	0.05265	61.964	2.07664	121.964	-0.05157
1.965	0.04616	61.965	1.69127	121.965	-0.01884
1.966	0.0369	61.966	1.43775	121.966	-0.06917
1.967	0.02918	61.967	1.26729	121.967	-0.08739
1.968	0.01837	61.968	1.14902	121.968	-0.09573
1.969	0.00571	61.969	1.10054	121.969	-0.11611
1.97	-0.01112	61.97	1.0638	121.97	-0.12012
1.971	-0.02285	61.971	1.0851	121.971	-0.13803
1.972	-0.02825	61.972	1.2815	121.972	-0.12568
1.973	-0.03181	61.973	1.64402	121.973	-0.09048
1.974	-0.03273	61.974	2.03032	121.974	-0.0914
1.975	-0.02748	61.975	2.4685	121.975	-0.05527
1.976	-0.01915	61.976	2.77946	121.976	-0.10561
1.977	-0.01019	61.977	2.89989	121.977	-0.11055
1.978	0.00401	61.978	2.78872	121.978	-0.04045
1.979	0.02131	61.979	2.6544	121.979	-0.07905
1.98	0.03628	61.98	2.46974	121.98	-0.04416
1.981	0.04586	61.981	2.31009	121.981	-0.05991
1.982	0.05311	61.982	2.25173	121.982	-0.07504
1.983	0.05867	61.983	2.37895	121.983	-0.06269
1.984	0.06392	61.984	2.30515	121.984	-0.09356
1.985	0.06284	61.985	2.01581	121.985	-0.05527
1.986	0.05388	61.986	1.79996	121.986	-0.10746
1.987	0.044	61.987	1.80923	121.987	-0.07288
1.988	0.03412	61.988	1.7169	121.988	-0.13124
1.989	0.01976	61.989	1.69034	121.989	-0.11178
1.99	0.00648	61.99	1.72647	121.99	-0.10931
1.991	-0.00525	61.991	1.84906	121.991	-0.13247
1.992	-0.0105	61.992	1.94973	121.992	-0.12599
1.993	-0.01791	61.993	2.1347	121.993	-0.13371
1.994	-0.02038	61.994	2.26532	121.994	-0.12722
1.995	-0.01683	61.995	2.03619	121.995	-0.10684
1.996	-0.00587	61.996	1.87284	121.996	-0.09048
1.997	0.00679	61.997	1.7941	121.997	-0.0633
[truncated: 48,003 more rows]

## Sheet: Supplementary Fig. 11
Time	Voltage
s	V
0.001	0.00834
0.002	0.00834
0.003	0.01436
0.004	0.02053
0.005	0.02934
0.006	0.03613
0.007	0.04447
0.008	0.04833
0.009	0.05203
0.01	0.05404
0.011	0.05296
0.012	0.04817
0.013	0.0423
0.014	0.03659
0.015	0.02733
0.016	0.02254
0.017	0.01559
0.018	0.01173
0.019	0.00772
0.02	0.00494
0.021	0.00556
0.022	0.01081
0.023	0.01806
0.024	0.02316
0.025	0.03227
0.026	0.03891
0.027	0.04555
0.028	0.05018
0.029	0.05327
0.03	0.05558
0.031	0.05589
0.032	0.05311
0.033	0.04925
0.034	0.04601
0.035	0.03844
0.036	0.03165
0.037	0.02439
0.038	0.02007
0.039	0.01853
0.04	0.01806
0.041	0.02007
0.042	0.02702
0.043	0.03443
0.044	0.04153
0.045	0.05064
0.046	0.06006
0.047	0.07056
0.048	0.07704
0.049	0.08229
0.05	0.08693
0.051	0.08924
0.052	0.08677
0.053	0.07782
0.054	0.06979
0.055	0.06037
0.056	0.05342
0.057	0.04678
0.058	0.04416
0.059	0.044
0.06	0.044
0.061	0.0423
0.062	0.04508
0.063	0.0508
0.064	0.05558
0.065	0.06407
0.066	0.07612
0.067	0.08368
0.068	0.08816
0.069	0.09187
0.07	0.09634
0.071	0.09542
0.072	0.08801
0.073	0.07828
0.074	0.07473
0.075	0.06979
0.076	0.05774
0.077	0.05234
0.078	0.05388
0.079	0.04632
0.08	0.03736
0.081	0.03366
0.082	0.03505
0.083	0.04292
0.084	0.04478
0.085	0.05265
0.086	0.06006
0.087	0.06624
0.088	0.0721
0.089	0.07674
0.09	0.07565
0.091	0.07704
0.092	0.07473
0.093	0.06793
0.094	0.06855
0.095	0.06315
0.096	0.05049
0.097	0.04972
0.098	0.04802
0.099	0.03397
0.1	0.02841
0.101	0.02625
0.102	0.02671
0.103	0.0352
0.104	0.03829
0.105	0.04817
0.106	0.05867
0.107	0.08909
0.108	0.08507
0.109	0.07905
0.11	0.08183
0.111	0.0809
0.112	0.06902
0.113	0.05821
0.114	0.05203
0.115	0.04215
0.116	0.03551
0.117	0.02563
0.118	0.01837
0.119	0.01328
0.12	0.03968
0.121	0.02609
0.122	0.01915
0.123	0.021
0.124	0.02424
0.125	0.03597
0.126	0.04107
0.127	0.04508
0.128	0.05172
0.129	0.06377
0.13	0.06191
0.131	0.05774
0.132	0.05358
0.133	0.04524
0.134	0.04169
0.135	0.03551
0.136	0.02609
0.137	0.02069
0.138	0.01606
0.139	0.00587
0.14	-0.00386
0.141	-0.00386
0.142	0.00324
0.143	0.00942
0.144	0.00988
0.145	0.01714
0.146	0.02964
0.147	0.03999
0.148	0.04092
0.149	0.04277
0.15	0.04153
0.151	0.04601
0.152	0.04215
0.153	0.03119
0.154	0.02609
0.155	0.01436
0.156	0.00741
0.157	-0.000308794
0.158	-0.0071
0.159	-0.01297
0.16	-0.01637
0.161	-0.01667
0.162	-0.01204
0.163	-0.00911
0.164	-0.00494
0.165	0.01328
0.166	0.01297
0.167	0.01884
0.168	0.02964
0.169	0.03026
0.17	0.03196
0.171	0.03582
0.172	0.02872
0.173	0.02038
0.174	0.01343
0.175	0.00648
0.176	0.00201
0.177	-0.00479
0.178	-0.0105
0.179	-0.01806
0.18	-0.02254
0.181	-0.02331
0.182	-0.02084
0.183	-0.01621
0.184	-0.0088
0.185	0.00185
0.186	0.00988
0.187	0.01544
0.188	0.01992
0.189	0.02439
0.19	0.03165
0.191	0.02795
0.192	0.02007
0.193	0.01513
0.194	0.01297
0.195	0.000617589
0.196	-0.00525
0.197	-0.01575
0.198	-0.01884
0.199	-0.02501
0.2	-0.02687
0.201	-0.03134
0.202	-0.02594
0.203	-0.01868
0.204	-0.01158
0.205	-0.00401
0.206	0.00262
0.207	0.01251
0.208	0.01837
0.209	0.02393
0.21	0.02254
0.211	0.02162
0.212	0.01992
0.213	0.01328
0.214	0.00633
0.215	-0.00324
0.216	-0.01343
0.217	-0.01791
0.218	-0.02301
0.219	-0.02748
0.22	-0.03134
0.221	-0.0332
0.222	-0.02748
0.223	-0.0193
0.224	-0.01467
0.225	-0.00695
0.226	-0.00232
0.227	0.00618
0.228	0.01606
0.229	0.01899
0.23	0.02301
0.231	0.02177
0.232	0.01837
0.233	0.00911
0.234	0.00432
0.235	-0.00154
0.236	-0.01374
0.237	-0.02254
0.238	-0.02409
0.239	-0.03242
0.24	-0.03489
0.241	-0.03397
0.242	-0.0281
0.243	-0.02208
0.244	-0.01884
0.245	-0.01081
0.246	-0.000617589
0.247	0.00834
0.248	0.01235
0.249	0.0159
0.25	0.02162
0.251	0.0176
0.252	0.01575
0.253	0.00787
0.254	0.00185
0.255	-0.00633
0.256	-0.01312
0.257	-0.02162
0.258	-0.03073
0.259	-0.03397
0.26	-0.03567
0.261	-0.03443
0.262	-0.03397
0.263	-0.02856
0.264	-0.02146
0.265	-0.00865
0.266	-0.00278
0.267	0.00309
0.268	0.01004
0.269	0.01529
0.27	0.01451
0.271	0.01698
0.272	0.01559
0.273	0.00633
0.274	-0.000154397
0.275	-0.00818
0.276	-0.01575
0.277	-0.0227
0.278	-0.02995
0.279	-0.03551
0.28	-0.03922
0.281	-0.03922
0.282	-0.03335
0.283	-0.02887
0.284	-0.02424
0.285	-0.01065
0.286	-0.00309
0.287	0.0017
0.288	0.00757
0.289	0.01328
0.29	0.01405
0.291	0.01482
0.292	0.0139
0.293	0.00278
0.294	0.0017
0.295	-0.00571
0.296	-0.0176
0.297	-0.02779
0.298	-0.03119
0.299	-0.03767
0.3	-0.03875
0.301	-0.04169
0.302	-0.03536
0.303	-0.02918
0.304	-0.02223
0.305	-0.01127
0.306	-0.0051
0.307	0.00247
0.308	0.01173
0.309	0.01482
0.31	0.01683
0.311	0.01837
0.312	0.01405
0.313	0.00401
0.314	0.000617589
0.315	-0.00664
0.316	-0.01343
0.317	-0.02177
0.318	-0.02656
0.319	-0.0369
0.32	-0.03505
0.321	-0.03551
0.322	-0.03397
0.323	-0.02733
0.324	-0.02023
0.325	-0.01127
0.326	-0.00479
0.327	0.00525
0.328	0.01065
0.329	0.01204
0.33	0.01544
0.331	0.01961
0.332	0.01467
0.333	0.00587
0.334	0.00401
0.335	-0.00757
0.336	-0.01482
0.337	-0.02131
0.338	-0.02964
0.339	-0.03397
0.34	-0.03644
0.341	-0.03736
0.342	-0.03412
0.343	-0.02825
0.344	-0.02192
0.345	-0.01328
0.346	-0.00432
0.347	0.00324
0.348	0.00679
0.349	0.01328
0.35	0.01667
0.351	0.01745
0.352	0.01343
0.353	0.0088
0.354	0.00401
0.355	-0.00618
0.356	-0.01806
0.357	-0.02239
0.358	-0.02934
0.359	-0.03211
0.36	-0.03752
0.361	-0.03814
0.362	-0.03412
0.363	-0.02795
0.364	-0.021
0.365	-0.00926
0.366	-0.00448
0.367	0.00309
0.368	0.00834
0.369	0.01251
0.37	0.01853
0.371	0.01745
0.372	0.01451
0.373	0.00926
0.374	0.00232
0.375	-0.00757
0.376	-0.01652
0.377	-0.02393
0.378	-0.02795
0.379	-0.03196
0.38	-0.03474
0.381	-0.03814
0.382	-0.0335
0.383	-0.02517
0.384	-0.02069
0.385	-0.01189
0.386	-0.00262
0.387	0.00247
0.388	0.01096
0.389	0.01513
0.39	0.01992
0.391	0.0193
0.392	0.0159
0.393	0.00973
0.394	0.00185
0.395	-0.00587
0.396	-0.0139
0.397	-0.021
0.398	-0.02733
0.399	-0.03057
0.4	-0.03489
0.401	-0.03829
0.402	-0.03273
0.403	-0.02563
0.404	-0.02131
0.405	-0.01281
0.406	-0.00525
0.407	0.00262
0.408	0.00942
0.409	0.01266
0.41	0.01621
0.411	0.01745
0.412	0.0139
0.413	0.00865
0.414	0.00247
0.415	-0.00772
0.416	-0.01374
0.417	-0.02254
0.418	-0.02687
0.419	-0.03366
0.42	-0.03628
0.421	-0.03783
0.422	-0.03258
0.423	-0.02748
0.424	-0.02424
0.425	-0.01451
0.426	-0.00401
0.427	0.000926383
0.428	0.00726
0.429	0.01312
0.43	0.01714
0.431	0.01667
0.432	0.01529
0.433	0.00648
0.434	-0.000463192
0.435	-0.0088
0.436	-0.01374
0.437	-0.02362
0.438	-0.02949
0.439	-0.03567
0.44	-0.0369
0.441	-0.03875
0.442	-0.03474
0.443	-0.02702
0.444	-0.02409
0.445	-0.01621
0.446	-0.00618
0.447	0.000308794
0.448	0.00571
0.449	0.01204
0.45	0.01544
0.451	0.01745
0.452	0.01405
0.453	0.00726
0.454	0.000463192
0.455	-0.00664
0.456	-0.0159
0.457	-0.0227
0.458	-0.03011
0.459	-0.0332
0.46	-0.03644
0.461	-0.03999
0.462	-0.03736
0.463	-0.02995
0.464	-0.02362
0.465	-0.01451
0.466	-0.00664
0.467	0.00309
0.468	0.00896
0.469	0.01173
0.47	0.01451
0.471	0.01837
0.472	0.01513
0.473	0.00834
0.474	0.000617589
0.475	-0.00818
0.476	-0.01667
0.477	-0.02347
0.478	-0.0298
0.479	-0.03474
0.48	-0.03968
0.481	-0.0457
0.482	-0.03999
0.483	-0.03196
0.484	-0.02656
0.485	-0.01652
0.486	-0.00865
0.487	-0.000617589
0.488	0.00556
0.489	0.01034
0.49	0.01451
0.491	0.01667
0.492	0.01328
0.493	0.0071
0.494	0.000771986
0.495	-0.00834
0.496	-0.0159
0.497	-0.0227
0.498	-0.02949
0.499	-0.03551
0.5	-0.04014
0.501	-0.04122
0.502	-0.0386
0.503	-0.03273
0.504	-0.02501
0.505	-0.01559
0.506	-0.00787
0.507	-0.00124
0.508	0.00602
0.509	0.01158
0.51	0.01297
0.511	0.01544
0.512	0.01297
0.513	0.00757
0.514	-0.000154397
0.515	-0.00957
0.516	-0.01667
0.517	-0.02285
0.518	-0.03119
0.519	-0.03628
0.52	-0.0386
0.521	-0.04076
0.522	-0.03644
0.523	-0.03073
0.524	-0.02439
0.525	-0.0193
0.526	-0.01019
0.527	-0.000308794
0.528	0.00633
0.529	0.01112
0.53	0.01204
0.531	0.01529
0.532	0.01297
0.533	0.00479
0.534	-0.000463192
0.535	-0.00942
0.536	-0.01884
0.537	-0.02594
0.538	-0.03258
0.539	-0.03721
0.54	-0.0403
0.541	-0.04169
0.542	-0.03937
0.543	-0.03273
0.544	-0.02656
0.545	-0.0176
0.546	-0.01096
0.547	-0.00293
0.548	0.00386
0.549	0.00973
0.55	0.01065
0.551	0.01312
0.552	0.00911
0.553	0.00309
0.554	-0.00293
0.555	-0.00988
0.556	-0.01822
0.557	-0.02625
0.558	-0.03289
0.559	-0.03659
0.56	-0.04061
0.561	-0.04369
0.562	-0.03798
0.563	-0.0315
0.564	-0.02594
0.565	-0.01698
0.566	-0.00911
0.567	-0.00154
0.568	0.00556
0.569	0.00973
0.57	0.01235
0.571	0.01451
0.572	0.01081
0.573	0.00448
0.574	-0.00154
0.575	-0.00957
0.576	-0.01621
0.577	-0.02362
0.578	-0.03073
0.579	-0.03844
0.58	-0.04045
0.581	-0.042
0.582	-0.03937
0.583	-0.03273
0.584	-0.02748
0.585	-0.01884
0.586	-0.01112
0.587	-0.00463
0.588	0.00371
0.589	0.00911
0.59	0.01081
0.591	0.01297
0.592	0.00988
0.593	0.00479
0.594	-0.00262
0.595	-0.00957
0.596	-0.01683
0.597	-0.02687
0.598	-0.03397
0.599	-0.0386
0.6	-0.04153
0.601	-0.04431
0.602	-0.04184
0.603	-0.03567
0.604	-0.03088
0.605	-0.02239
0.606	-0.01328
0.607	-0.00525
0.608	0.000926383
0.609	0.00618
0.61	0.0088
0.611	0.01173
0.612	0.00834
0.613	0.00108
0.614	-0.00602
0.615	-0.01143
0.616	-0.02084
0.617	-0.03042
0.618	-0.04184
0.619	-0.04786
0.62	-0.04864
0.621	-0.04817
0.622	-0.04555
0.623	-0.03844
0.624	-0.03289
0.625	-0.0247
0.626	-0.01482
0.627	-0.00695
0.628	-0.00108
0.629	0.00278
0.63	0.00648
0.631	0.00865
0.632	0.00602
0.633	-0.000926383
0.634	-0.00648
0.635	-0.01436
0.636	-0.02455
0.637	-0.03011
0.638	-0.03767
0.639	-0.04385
0.64	-0.04725
0.641	-0.04941
0.642	-0.04539
0.643	-0.04107
0.644	-0.03536
0.645	-0.02779
0.646	-0.01884
0.647	-0.00926
0.648	-0.00432
0.649	0.000154397
0.65	0.00463
0.651	0.00757
0.652	0.00448
0.653	-0.00201
0.654	-0.00726
0.655	-0.01405
0.656	-0.02347
0.657	-0.03211
0.658	-0.03875
0.659	-0.04416
0.66	-0.04632
0.661	-0.04817
0.662	-0.04462
0.663	-0.03937
0.664	-0.03412
0.665	-0.02609
0.666	-0.01806
0.667	-0.01112
0.668	-0.00448
0.669	0.000617589
0.67	0.00309
0.671	0.00602
0.672	0.00216
0.673	-0.00278
0.674	-0.00896
0.675	-0.01714
0.676	-0.02856
0.677	-0.03659
0.678	-0.04169
0.679	-0.04616
0.68	-0.04925
0.681	-0.05358
0.682	-0.05002
0.683	-0.04385
0.684	-0.03767
0.685	-0.03181
0.686	-0.02455
0.687	-0.0159
0.688	-0.00957
0.689	-0.00401
0.69	-0.000617589
0.691	0.000771986
0.692	-0.00154
0.693	-0.00787
0.694	-0.01451
0.695	-0.02162
0.696	-0.03088
0.697	-0.03937
0.698	-0.0457
0.699	-0.05141
0.7	-0.05527
0.701	-0.05728
0.702	-0.05419
0.703	-0.05064
0.704	-0.04647
0.705	-0.03922
0.706	-0.03088
0.707	-0.02347
0.708	-0.01637
0.709	-0.01081
0.71	-0.00818
0.711	-0.00648
0.712	-0.01004
0.713	-0.0142
0.714	-0.02208
0.715	-0.03211
0.716	-0.04802
0.717	-0.05852
0.718	-0.0616
0.719	-0.06608
0.72	-0.06824
0.721	-0.06871
0.722	-0.0633
0.723	-0.05728
0.724	-0.05172
0.725	-0.04447
0.726	-0.03628
0.727	-0.02825
0.728	-0.02084
0.729	-0.01374
0.73	-0.01004
0.731	-0.0071
0.732	-0.00834
0.733	-0.01297
0.734	-0.02023
0.735	-0.03181
0.736	-0.03999
0.737	-0.04864
0.738	-0.06871
0.739	-0.08955
0.74	-0.08276
0.741	-0.07859
0.742	-0.08569
0.743	-0.07612
0.744	-0.05713
0.745	-0.0457
0.746	-0.03783
0.747	-0.02949
0.748	-0.02331
0.749	-0.01729
0.75	-0.01436
0.751	-0.00957
0.752	-0.01328
0.753	-0.01868
0.754	-0.02578
0.755	-0.03119
0.756	-0.04107
0.757	-0.05157
0.758	-0.07195
0.759	-0.09897
0.76	-0.07874
0.761	-0.07457
0.762	-0.06932
0.763	-0.06423
0.764	-0.05713
0.765	-0.05111
0.766	-0.04122
0.767	-0.03458
0.768	-0.02764
0.769	-0.02424
0.77	-0.02316
0.771	-0.01529
0.772	-0.01714
0.773	-0.02301
0.774	-0.02795
0.775	-0.03381
0.776	-0.04138
0.777	-0.04879
0.778	-0.05589
0.779	-0.06006
0.78	-0.0613
0.781	-0.06469
0.782	-0.0616
0.783	-0.05512
0.784	-0.04864
0.785	-0.04261
0.786	-0.03335
0.787	-0.02486
0.788	-0.01729
0.789	-0.01405
0.79	-0.00803
0.791	-0.00355
0.792	-0.00695
0.793	-0.01312
0.794	-0.01899
0.795	-0.0298
0.796	-0.0369
0.797	-0.04169
0.798	-0.04833
0.799	-0.05327
0.8	-0.05574
0.801	-0.05774
0.802	-0.05497
0.803	-0.05033
0.804	-0.04385
0.805	-0.03706
0.806	-0.02964
0.807	-0.02162
0.808	-0.01343
0.809	-0.00818
0.81	-0.00556
0.811	-0.00139
0.812	-0.00479
0.813	-0.01235
0.814	-0.01791
0.815	-0.02625
0.816	-0.03968
0.817	-0.04601
0.818	-0.04894
0.819	-0.05095
0.82	-0.05388
0.821	-0.05543
0.822	-0.0525
0.823	-0.04647
0.824	-0.04138
0.825	-0.03489
0.826	-0.02563
0.827	-0.01822
0.828	-0.01112
0.829	-0.00494
0.83	-0.000154397
0.831	0
0.832	-0.00386
0.833	-0.00772
0.834	-0.01081
0.835	-0.01729
0.836	-0.02656
0.837	-0.0335
0.838	-0.03736
0.839	-0.04385
0.84	-0.04956
0.841	-0.0525
0.842	-0.05049
0.843	-0.04694
0.844	-0.04261
0.845	-0.03675
0.846	-0.03042
0.847	-0.03489
0.848	-0.05774
0.849	-0.07164
0.85	-0.05419
0.851	-0.03412
0.852	-0.02439
0.853	-0.02023
0.854	-0.02424
0.855	-0.0298
0.856	-0.03814
0.857	-0.05651
0.858	-0.0684
0.859	-0.06902
0.86	-0.06361
0.861	-0.06083
0.862	-0.05713
0.863	-0.04879
0.864	-0.04107
0.865	-0.03335
0.866	-0.02347
0.867	-0.01436
0.868	-0.00648
0.869	0.00139
0.87	0.00571
0.871	0.00695
0.872	0.00587
0.873	-0.000463192
0.874	-0.00741
0.875	-0.01065
0.876	-0.01822
0.877	-0.02625
0.878	-0.03397
0.879	-0.0403
0.88	-0.04153
0.881	-0.04292
0.882	-0.04292
0.883	-0.03999
0.884	-0.03073
0.885	-0.02424
0.886	-0.01822
0.887	-0.00679
0.888	-0.00185
0.889	0.00185
0.89	0.01096
0.891	0.01266
0.892	0.00679
0.893	0.00401
0.894	0.000617589
0.895	-0.00834
0.896	-0.01853
0.897	-0.02455
0.898	-0.03134
0.899	-0.03644
0.9	-0.03721
0.901	-0.03922
0.902	-0.03999
0.903	-0.03505
0.904	-0.02532
0.905	-0.01853
0.906	-0.00988
0.907	-0.00232
0.908	0.00432
0.909	0.00926
0.91	0.01359
0.911	0.01837
0.912	0.01637
0.913	0.00787
0.914	0.00278
0.915	-0.000617589
0.916	-0.01251
0.917	-0.02115
0.918	-0.02192
0.919	-0.03134
0.92	-0.03675
0.921	-0.03551
0.922	-0.03381
0.923	-0.03289
0.924	-0.02393
0.925	-0.01667
0.926	-0.00911
0.927	-0.000926383
0.928	0.00695
0.929	0.01143
0.93	0.01451
0.931	0.01637
0.932	0.01714
0.933	0.01096
0.934	0.00247
0.935	0.000154397
0.936	-0.01266
0.937	-0.01915
0.938	-0.02439
0.939	-0.03057
0.94	-0.03536
0.941	-0.03505
0.942	-0.03412
0.943	-0.03011
0.944	-0.02301
0.945	-0.01652
0.946	-0.00849
0.947	0.00386
0.948	0.00957
0.949	0.01081
0.95	0.01606
0.951	0.01915
0.952	0.01776
0.953	0.01359
0.954	0.00587
0.955	-0.00201
0.956	-0.00679
0.957	-0.01544
0.958	-0.02501
0.959	-0.03088
0.96	-0.03227
0.961	-0.03721
0.962	-0.03474
0.963	-0.02671
0.964	-0.0227
0.965	-0.01652
0.966	-0.00386
0.967	0.000926383
0.968	0.00571
0.969	0.01637
0.97	0.0176
0.971	0.01791
0.972	0.02023
0.973	0.01745
0.974	0.00679
0.975	-0.000308794
0.976	-0.00571
0.977	-0.0142
0.978	-0.02378
0.979	-0.02779
0.98	-0.03211
0.981	-0.03412
0.982	-0.03211
0.983	-0.0281
0.984	-0.02347
0.985	-0.01606
0.986	-0.00371
0.987	0.00293
0.988	0.00695
0.989	0.01328
0.99	0.01961
0.991	0.021
0.992	0.01745
0.993	0.01513
0.994	0.00834
0.995	0.00108
0.996	-0.00834
0.997	-0.01544
0.998	-0.02501
0.999	-0.02656
1	-0.02995
1.001	-0.03736
1.002	-0.03582
1.003	-0.02548
1.004	-0.01853
1.005	-0.01776
1.006	-0.00587
1.007	0.0034
1.008	0.01143
1.009	0.01451
1.01	0.02007
1.011	0.02239
1.012	0.02239
1.013	0.01698
1.014	0.00726
1.015	0.000617589
1.016	-0.00247
1.017	-0.01281
1.018	-0.0264
1.019	-0.02748
1.02	-0.03011
1.021	-0.03706
1.022	-0.03304
1.023	-0.02764
1.024	-0.02131
1.025	-0.01544
1.026	-0.00911
1.027	0.000926383
1.028	0.01034
1.029	0.01359
1.03	0.01667
1.031	0.02007
1.032	0.02131
1.033	0.01235
1.034	0.00787
1.035	0.00278
1.036	-0.00973
1.037	-0.01436
1.038	-0.01915
1.039	-0.02887
1.04	-0.03304
1.041	-0.0315
1.042	-0.03088
1.043	-0.02918
1.044	-0.01915
1.045	-0.01436
1.046	-0.00803
1.047	0.000463192
1.048	0.0105
1.049	0.01359
1.05	0.01714
1.051	0.01976
1.052	0.01837
1.053	0.01544
1.054	0.01019
1.055	0.00247
1.056	-0.00865
1.057	-0.01698
1.058	-0.02254
1.059	-0.02409
1.06	-0.0335
1.061	-0.03706
1.062	-0.03026
1.063	-0.02687
1.064	-0.02331
1.065	-0.0159
1.066	-0.00432
1.067	0.00262
1.068	0.00633
1.069	0.01312
1.07	0.01945
1.071	0.02192
1.072	0.01945
1.073	0.01544
1.074	0.01173
1.075	0.00309
1.076	-0.00787
1.077	-0.0122
1.078	-0.01976
1.079	-0.02671
1.08	-0.03165
1.081	-0.03489
1.082	-0.0298
1.083	-0.02409
1.084	-0.02053
1.085	-0.0159
1.086	-0.00556
1.087	0.00278
1.088	0.0122
1.089	0.01621
1.09	0.01544
1.091	0.02177
1.092	0.02393
1.093	0.01482
1.094	0.00664
1.095	0.00494
1.096	-0.00371
1.097	-0.01791
1.098	-0.02192
1.099	-0.02254
1.1	-0.02995
1.101	-0.03335
1.102	-0.03258
1.103	-0.02748
1.104	-0.01899
1.105	-0.01436
1.106	-0.00664
1.107	0.00309
1.108	0.00926
1.109	0.0142
1.11	0.01853
1.111	0.02084
1.112	0.02424
1.113	0.01791
1.114	0.00803
1.115	0.00386
1.116	-0.0051
1.117	-0.01251
1.118	-0.02177
1.119	-0.02795
1.12	-0.02964
1.121	-0.03119
1.122	-0.03366
1.123	-0.02872
1.124	-0.02023
1.125	-0.01251
1.126	-0.00648
1.127	0.00216
1.128	0.00911
1.129	0.01544
1.13	0.02177
1.131	0.01976
1.132	0.01868
1.133	0.01745
1.134	0.00896
1.135	0.00355
1.136	-0.00618
1.137	-0.01343
1.138	-0.02023
1.139	-0.02347
1.14	-0.03134
1.141	-0.03443
1.142	-0.03011
1.143	-0.02872
1.144	-0.02501
1.145	-0.0159
1.146	-0.00386
1.147	-0.000771986
1.148	0.00602
1.149	0.01482
1.15	0.01992
1.151	0.0227
1.152	0.01961
1.153	0.01498
1.154	0.01143
1.155	0.00618
1.156	-0.00618
1.157	-0.01328
1.158	-0.02131
1.159	-0.02795
1.16	-0.02656
1.161	-0.03196
1.162	-0.03721
1.163	-0.02563
1.164	-0.01776
1.165	-0.01729
1.166	-0.00417
1.167	0.00587
1.168	0.00834
1.169	0.01359
1.17	0.02285
1.171	0.01961
1.172	0.02146
1.173	0.01992
1.174	0.00679
1.175	0.00232
1.176	-0.00262
1.177	-0.01436
1.178	-0.02347
1.179	-0.02362
1.18	-0.02671
1.181	-0.03489
1.182	-0.0332
1.183	-0.02548
1.184	-0.0193
1.185	-0.01606
1.186	-0.00679
1.187	0.00216
1.188	0.01019
1.189	0.01343
1.19	0.01559
1.191	0.02053
1.192	0.02316
1.193	0.01575
1.194	0.00942
1.195	0.00386
1.196	-0.00695
1.197	-0.01312
1.198	-0.01806
1.199	-0.02578
1.2	-0.03073
1.201	-0.0315
1.202	-0.03273
1.203	-0.02717
1.204	-0.01806
1.205	-0.01143
1.206	-0.00355
1.207	0.0017
1.208	0.00942
1.209	0.01853
1.21	0.01899
1.211	0.0227
1.212	0.02254
1.213	0.01575
1.214	0.01328
1.215	0.00494
1.216	-0.00679
1.217	-0.01096
1.218	-0.01776
1.219	-0.02517
1.22	-0.02872
1.221	-0.03258
1.222	-0.0315
1.223	-0.02424
1.224	-0.02177
1.225	-0.01683
1.226	-0.00618
1.227	0.00525
1.228	0.01143
1.229	0.01467
1.23	0.01868
1.231	0.02223
1.232	0.02301
1.233	0.01853
1.234	0.0088
1.235	0.00648
1.236	-0.00247
1.237	-0.01189
1.238	-0.01899
1.239	-0.02455
1.24	-0.02918
1.241	-0.03304
1.242	-0.0352
1.243	-0.02903
1.244	-0.02301
1.245	-0.01698
1.246	-0.00787
1.247	-0.000154397
1.248	0.00973
1.249	0.0159
1.25	0.01482
1.251	0.02023
1.252	0.02285
1.253	0.01606
1.254	0.01158
1.255	0.00448
1.256	-0.00757
1.257	-0.01019
1.258	-0.01853
1.259	-0.02687
1.26	-0.02733
1.261	-0.03227
1.262	-0.03505
1.263	-0.02532
1.264	-0.01745
1.265	-0.01853
1.266	-0.00525
1.267	0.0054
1.268	0.00926
1.269	0.0159
1.27	0.02007
1.271	0.01992
1.272	0.02362
1.273	0.01868
1.274	0.00695
1.275	0.00695
1.276	-0.00216
1.277	-0.01683
1.278	-0.01961
1.279	-0.02239
1.28	-0.03258
1.281	-0.03412
1.282	-0.02887
1.283	-0.03057
1.284	-0.02146
1.285	-0.01158
1.286	-0.00664
1.287	-0.000617589
1.288	0.01328
1.289	0.01606
1.29	0.0176
1.291	0.02362
1.292	0.02301
1.293	0.01806
1.294	0.01173
1.295	0.00386
1.296	-0.00262
1.297	-0.00834
1.298	-0.02192
1.299	-0.02301
1.3	-0.02548
1.301	-0.03505
1.302	-0.03304
1.303	-0.02409
1.304	-0.02239
1.305	-0.01328
1.306	-0.00185
1.307	0.000154397
1.308	0.00957
1.309	0.01899
1.31	0.02177
1.311	0.02439
1.312	0.02316
1.313	0.01806
1.314	0.01482
1.315	0.00911
1.316	-0.00386
1.317	-0.01081
1.318	-0.01575
1.319	-0.02563
1.32	-0.02625
1.321	-0.02856
1.322	-0.03443
1.323	-0.0281
1.324	-0.01868
1.325	-0.01529
1.326	-0.00602
1.327	0.00324
1.328	0.00911
1.329	0.01127
1.33	0.0193
1.331	0.02146
1.332	0.0193
1.333	0.02115
1.334	0.01405
1.335	0.00432
1.336	-0.00247
1.337	-0.00926
1.338	-0.01868
1.339	-0.02177
1.34	-0.02764
1.341	-0.03196
1.342	-0.03057
1.343	-0.02733
1.344	-0.02301
1.345	-0.0122
1.346	-0.00124
1.347	-0.00108
1.348	0.00834
1.349	0.01822
1.35	0.01899
1.351	0.02115
1.352	0.02038
1.353	0.01776
1.354	0.0139
1.355	0.00633
1.356	-0.00648
1.357	-0.00988
1.358	-0.01621
1.359	-0.02439
1.36	-0.0298
1.361	-0.0335
1.362	-0.02995
1.363	-0.02455
1.364	-0.02393
1.365	-0.01529
1.366	-0.00571
1.367	-0.000617589
1.368	0.00957
1.369	0.0139
1.37	0.01606
1.371	0.02223
1.372	0.02362
1.373	0.01806
1.374	0.01127
1.375	0.00371
1.376	-0.00417
1.377	-0.0105
1.378	-0.02162
1.379	-0.02779
1.38	-0.02825
1.381	-0.03011
1.382	-0.03458
1.383	-0.02995
1.384	-0.01915
1.385	-0.01559
1.386	-0.00787
1.387	0.0051
1.388	0.01096
1.389	0.01529
1.39	0.02115
1.391	0.02069
1.392	0.021
1.393	0.01776
1.394	0.00803
1.395	0.00124
1.396	-0.00355
1.397	-0.01281
1.398	-0.02162
1.399	-0.02362
1.4	-0.03026
1.401	-0.03134
1.402	-0.03042
1.403	-0.02764
1.404	-0.01884
1.405	-0.01297
1.406	-0.00633
1.407	0.0034
1.408	0.01297
1.409	0.01467
1.41	0.02084
1.411	0.02563
1.412	0.02439
1.413	0.02208
1.414	0.01436
1.415	0.00726
1.416	-0.00108
1.417	-0.00772
1.418	-0.01837
1.419	-0.0247
1.42	-0.02625
1.421	-0.03042
1.422	-0.03242
1.423	-0.02563
1.424	-0.02131
1.425	-0.01436
1.426	-0.00278
1.427	0.000463192
1.428	0.00911
1.429	0.01714
1.43	0.01945
1.431	0.02131
1.432	0.02609
1.433	0.02084
1.434	0.0122
1.435	0.00803
1.436	-0.00232
1.437	-0.01019
1.438	-0.01652
1.439	-0.02254
1.44	-0.02748
1.441	-0.02949
1.442	-0.02949
1.443	-0.02439
1.444	-0.01915
1.445	-0.01266
1.446	-0.00479
1.447	0.00494
1.448	0.0142
1.449	0.01915
1.45	0.02254
1.451	0.02517
1.452	0.02548
1.453	0.02192
1.454	0.01498
1.455	0.00818
1.456	0.000154397
1.457	-0.00648
1.458	-0.01498
1.459	-0.02084
1.46	-0.02409
1.461	-0.02594
1.462	-0.03088
1.463	-0.02563
1.464	-0.01667
1.465	-0.01343
1.466	-0.00463
1.467	0.00309
1.468	0.01112
1.469	0.01776
1.47	0.01961
1.471	0.02486
1.472	0.02563
1.473	0.02146
1.474	0.01467
1.475	0.00695
1.476	0.00139
1.477	-0.00741
1.478	-0.01899
1.479	-0.021
1.48	-0.02594
1.481	-0.02856
1.482	-0.0298
1.483	-0.0264
1.484	-0.01806
1.485	-0.01312
1.486	-0.00525
1.487	0.0051
1.488	0.0122
1.489	0.01868
1.49	0.02069
1.491	0.02455
1.492	0.02609
1.493	0.02038
1.494	0.01451
1.495	0.00957
1.496	-0.000463192
1.497	-0.00741
1.498	-0.01467
1.499	-0.01976
1.5	-0.02578
1.501	-0.02995
1.502	-0.02825
1.503	-0.02687
1.504	-0.01915
1.505	-0.01235
1.506	-0.00726
1.507	0.00386
1.508	0.01173
1.509	0.01467
1.51	0.02162
1.511	0.02486
1.512	0.02764
1.513	0.02239
1.514	0.01143
1.515	0.01065
1.516	0.000771986
1.517	-0.00865
1.518	-0.01498
1.519	-0.02223
1.52	-0.02563
1.521	-0.0264
1.522	-0.03196
1.523	-0.02548
1.524	-0.0176
1.525	-0.01112
1.526	-0.00201
1.527	0.00309
1.528	0.01281
1.529	0.01899
1.53	0.01884
1.531	0.02378
1.532	0.0247
1.533	0.01976
1.534	0.01529
1.535	0.00973
1.536	0.000463192
1.537	-0.00556
1.538	-0.01513
1.539	-0.02053
1.54	-0.0264
1.541	-0.02841
1.542	-0.02687
1.543	-0.02517
1.544	-0.01822
1.545	-0.01019
1.546	-0.00432
1.547	0.00432
1.548	0.01297
1.549	0.01698
1.55	0.02347
1.551	0.02578
1.552	0.02563
1.553	0.02455
1.554	0.01698
1.555	0.01235
1.556	0.00587
1.557	-0.00556
1.558	-0.01081
1.559	-0.01544
1.56	-0.02378
1.561	-0.02578
1.562	-0.02656
1.563	-0.02424
1.564	-0.01529
1.565	-0.01065
1.566	-0.00278
1.567	0.0071
1.568	0.01297
1.569	0.01714
1.57	0.02455
1.571	0.02578
1.572	0.02687
1.573	0.02486
1.574	0.01637
1.575	0.01034
1.576	0.00278
1.577	-0.00679
1.578	-0.01467
1.579	-0.01961
1.58	-0.02563
1.581	-0.02764
1.582	-0.02856
1.583	-0.02532
1.584	-0.01698
1.585	-0.01034
1.586	-0.00386
1.587	0.00648
1.588	0.01575
1.589	0.01791
1.59	0.02378
1.591	0.02856
1.592	0.02687
1.593	0.02455
1.594	0.021
1.595	0.01343
1.596	0.0051
1.597	-0.00154
1.598	-0.01143
1.599	-0.01667
1.6	-0.02038
1.601	-0.02378
1.602	-0.02687
1.603	-0.02177
1.604	-0.01467
1.605	-0.00911
1.606	-0.0017
1.607	0.00865
1.608	0.0159
1.609	0.01976
1.61	0.02656
1.611	0.02764
1.612	0.0298
1.613	0.02409
1.614	0.01884
1.615	0.01451
1.616	0.00618
1.617	-0.000771986
1.618	-0.00957
1.619	-0.01652
1.62	-0.02177
1.621	-0.0247
1.622	-0.02671
1.623	-0.02254
1.624	-0.01312
1.625	-0.0071
1.626	-0.000617589
1.627	0.00803
1.628	0.01436
1.629	0.02053
1.63	0.02671
1.631	0.02825
1.632	0.02964
1.633	0.02872
1.634	0.02239
1.635	0.01714
1.636	0.00911
1.637	-0.000154397
1.638	-0.00926
1.639	-0.01297
1.64	-0.01745
1.641	-0.02285
1.642	-0.02501
1.643	-0.01961
1.644	-0.01297
1.645	-0.00757
1.646	0.000926383
1.647	0.00896
1.648	0.01451
1.649	0.02131
1.65	0.02671
1.651	0.02872
1.652	0.02872
1.653	0.02795
1.654	0.02053
1.655	0.01451
1.656	0.00726
1.657	-0.0017
1.658	-0.01173
1.659	-0.01729
1.66	-0.01961
1.661	-0.02439
1.662	-0.02733
1.663	-0.02192
1.664	-0.01559
1.665	-0.01112
1.666	-0.00262
1.667	0.00664
1.668	0.01158
1.669	0.01837
1.67	0.02609
1.671	0.02733
1.672	0.02671
1.673	0.02578
1.674	0.02053
1.675	0.01405
1.676	0.00494
1.677	-0.00232
1.678	-0.01065
1.679	-0.01637
1.68	-0.02115
1.681	-0.02393
1.682	-0.02609
1.683	-0.0227
1.684	-0.01513
1.685	-0.00973
1.686	-0.00278
1.687	0.00463
1.688	0.01251
1.689	0.01822
1.69	0.0227
1.691	0.02563
1.692	0.02856
1.693	0.02578
1.694	0.01776
1.695	0.01158
1.696	0.00587
1.697	-0.00355
1.698	-0.01297
1.699	-0.01745
1.7	-0.02192
1.701	-0.02563
1.702	-0.02903
1.703	-0.02393
1.704	-0.01544
1.705	-0.01019
1.706	-0.00355
1.707	0.0054
1.708	0.01374
1.709	0.01884
1.71	0.02347
1.711	0.0281
1.712	0.03026
1.713	0.0264
1.714	0.01899
1.715	0.01451
1.716	0.00664
1.717	-0.00293
1.718	-0.01112
1.719	-0.0159
1.72	-0.02131
1.721	-0.02578
1.722	-0.02625
1.723	-0.02069
1.724	-0.01621
1.725	-0.01143
1.726	-0.00309
1.727	0.00664
1.728	0.01498
1.729	0.01945
1.73	0.02439
1.731	0.02841
1.732	0.03011
1.733	0.02548
1.734	0.02038
1.735	0.01436
1.736	0.00602
1.737	-0.0034
1.738	-0.01065
1.739	-0.01606
1.74	-0.02254
1.741	-0.02424
1.742	-0.02609
1.743	-0.02053
1.744	-0.01467
1.745	-0.00849
1.746	-0.00154
1.747	0.00849
1.748	0.01544
1.749	0.02023
1.75	0.02486
1.751	0.02949
1.752	0.03103
1.753	0.02795
1.754	0.02162
1.755	0.01513
1.756	0.00787
1.757	-0.000617589
1.758	-0.00757
1.759	-0.01328
1.76	-0.01714
1.761	-0.02038
1.762	-0.02223
1.763	-0.01822
1.764	-0.01297
1.765	-0.00679
1.766	0.000926383
1.767	0.00957
1.768	0.01667
1.769	0.02177
1.77	0.0281
1.771	0.03211
1.772	0.03381
1.773	0.03119
1.774	0.02548
1.775	0.02084
1.776	0.01266
1.777	0.00417
1.778	-0.00432
1.779	-0.00896
1.78	-0.01374
1.781	-0.01683
1.782	-0.01806
1.783	-0.01513
1.784	-0.00973
1.785	-0.00278
1.786	0.00556
1.787	0.01498
1.788	0.02162
1.789	0.02949
1.79	0.03536
1.791	0.03752
1.792	0.04107
1.793	0.04601
1.794	0.05373
1.795	0.04416
1.796	0.0315
1.797	0.01698
1.798	0.00664
1.799	-0.000463192
1.8	-0.00479
1.801	-0.00896
1.802	-0.01281
1.803	-0.01019
1.804	-0.00432
1.805	0.00232
1.806	0.01065
1.807	0.01961
1.808	0.02671
1.809	0.03196
1.81	0.03798
1.811	0.04215
1.812	0.04586
1.813	0.04447
1.814	0.04061
1.815	0.03844
1.816	0.04385
1.817	0.0667
1.818	0.04725
1.819	0.01837
1.82	0.00371
1.821	-0.00139
1.822	-0.00679
1.823	-0.00463
1.824	0.00124
1.825	0.00618
1.826	0.01498
1.827	0.02285
1.828	0.03057
1.829	0.0369
1.83	0.04153
1.831	0.04246
1.832	0.04385
1.833	0.03953
1.834	0.03397
1.835	0.02764
1.836	0.02192
1.837	0.01281
1.838	0.00571
1.839	-0.00108
1.84	-0.00648
1.841	-0.00911
1.842	-0.01004
1.843	-0.00757
1.844	-0.00201
1.845	0.00602
1.846	0.01374
1.847	0.02285
1.848	0.03165
1.849	0.03829
1.85	0.04107
1.851	0.04292
1.852	0.04586
1.853	0.04261
1.854	0.03767
1.855	0.03196
1.856	0.0247
1.857	0.0159
1.858	0.00772
1.859	-0.000154397
1.86	-0.00525
1.861	-0.00849
1.862	-0.00942
1.863	-0.00695
1.864	0.000463192
1.865	0.00648
1.866	0.01405
1.867	0.02285
1.868	0.03073
1.869	0.03814
1.87	0.04339
1.871	0.04725
1.872	0.05033
1.873	0.04894
1.874	0.04339
1.875	0.03844
1.876	0.0332
1.877	0.02594
1.878	0.02038
1.879	0.01436
1.88	0.01065
1.881	0.00787
1.882	0.00741
1.883	0.01312
1.884	0.02053
1.885	0.02702
1.886	0.03458
1.887	0.044
1.888	0.05311
1.889	0.06037
1.89	0.06423
1.891	0.06824
1.892	0.07272
1.893	0.07179
1.894	0.06824
1.895	0.06423
1.896	0.05651
1.897	0.04647
1.898	0.04092
1.899	0.03536
1.9	0.03242
1.901	0.03165
1.902	0.0298
1.903	0.03443
1.904	0.03922
1.905	0.04462
1.906	0.05157
1.907	0.0596
1.908	0.06593
1.909	0.07118
1.91	0.07859
1.911	0.08615
1.912	0.08986
1.913	0.08584
1.914	0.07998
1.915	0.07179
1.916	0.06531
1.917	0.05543
1.918	0.04586
1.919	0.0403
1.92	0.03783
1.921	0.03953
1.922	0.03644
1.923	0.04555
1.924	0.04848
1.925	0.04879
1.926	0.05327
1.927	0.06037
1.928	0.0667
1.929	0.06979
1.93	0.07427
1.931	0.0806
1.932	0.08399
1.933	0.08168
1.934	0.0738
1.935	0.06994
1.936	0.06778
1.937	0.06068
1.938	0.0528
1.939	0.04972
1.94	0.04153
1.941	0.04354
1.942	0.04369
1.943	0.03675
1.944	0.0386
1.945	0.04323
1.946	0.04647
1.947	0.05605
1.948	0.06577
1.949	0.07071
1.95	0.07782
1.951	0.10206
1.952	0.10329
1.953	0.08693
1.954	0.07504
1.955	0.06546
1.956	0.05419
1.957	0.04369
1.958	0.03551
1.959	0.03042
1.96	0.05697
1.961	0.02656
1.962	0.01915
1.963	0.01637
1.964	0.02053
1.965	0.0264
1.966	0.03335
1.967	0.04678
1.968	0.04864
1.969	0.05203
1.97	0.05728
1.971	0.05929
1.972	0.05682
1.973	0.05574
1.974	0.05064
1.975	0.05064
1.976	0.04153
1.977	0.02702
1.978	0.01482
1.979	0.01004
1.98	0.00201
1.981	-0.00386
1.982	-0.00494
1.983	0.00262
1.984	0.00587
1.985	0.01096
1.986	0.01359
1.987	0.01899
1.988	0.02656
1.989	0.03628
1.99	0.03458
1.991	0.03814
1.992	0.042
1.993	0.03675
1.994	0.03597
1.995	0.02717
1.996	0.01976
1.997	0.01096
1.998	0.00618
[truncated: 48,002 more rows]

## Sheet: Supplementary Fig. 12
Time	Voltage
s	V
	Slow breathing		Moderate breathing		Fast breathing
0.001	0.01606	60.001	-0.03644	120.001	-0.02501
0.002	0.03057	60.002	-0.03458	120.002	-0.03181
0.003	0.04045	60.003	-0.03412	120.003	-0.04292
0.004	0.04261	60.004	-0.0264	120.004	-0.04616
0.005	0.04431	60.005	-0.01776	120.005	-0.04894
0.006	0.04447	60.006	-0.00942	120.006	-0.04987
0.007	0.04354	60.007	-0.00124	120.007	-0.04678
0.008	0.0122	60.008	0.00988	120.008	-0.03536
0.009	0.00386	60.009	0.01714	120.009	-0.02563
0.01	-0.00386	60.01	0.02501	120.01	-0.01652
0.011	-0.01961	60.011	0.03042	120.011	-0.0088
0.012	-0.03119	60.012	0.03057	120.012	0.00324
0.013	-0.04277	60.013	0.02517	120.013	0.00633
0.014	-0.04339	60.014	0.02131	120.014	0.01189
0.015	-0.04987	60.015	0.01065	120.015	0.01714
0.016	-0.04462	60.016	0.00571	120.016	0.01714
0.017	-0.05018	60.017	-0.00262	120.017	0.0088
0.018	-0.02764	60.018	-0.0088	120.018	0.00571
0.019	-0.01312	60.019	-0.01544	120.019	-0.00618
0.02	-0.00525	60.02	-0.02162	120.02	-0.01498
0.021	0.00973	60.021	-0.02887	120.021	-0.02223
0.022	0.02409	60.022	-0.02625	120.022	-0.03258
0.023	0.03536	60.023	-0.01915	120.023	-0.03829
0.024	0.0352	60.024	-0.01436	120.024	-0.04308
0.025	0.04339	60.025	-0.00633	120.025	-0.04663
0.026	0.03922	60.026	0.00247	120.026	-0.04956
0.027	0.0423	60.027	0.01158	120.027	-0.04431
0.028	0.02301	60.028	0.02023	120.028	-0.03767
0.029	0.00818	60.029	0.02856	120.029	-0.02594
0.03	-0.00124	60.03	0.0332	120.03	-0.02007
0.031	-0.01652	60.031	0.03844	120.031	-0.00757
0.032	-0.02702	60.032	0.03736	120.032	0.00108
0.033	-0.03397	60.033	0.03181	120.033	0.01019
0.034	-0.03536	60.034	0.02733	120.034	0.01637
0.035	-0.04416	60.035	0.021	120.035	0.01822
0.036	-0.03937	60.036	0.0122	120.036	0.01606
0.037	-0.03922	60.037	0.00448	120.037	0.01019
0.038	-0.02069	60.038	-0.00401	120.038	0.00432
0.039	-0.01112	60.039	-0.00942	120.039	-0.00386
0.04	-0.00324	60.04	-0.01235	120.04	-0.01019
0.041	0.0088	60.041	-0.01714	120.041	-0.02007
0.042	0.021	60.042	-0.01806	120.042	-0.03242
0.043	0.02825	60.043	-0.00942	120.043	-0.03567
0.044	0.03366	60.044	-0.00247	120.044	-0.042
0.045	0.0335	60.045	0.00494	120.045	-0.04478
0.046	0.0264	60.046	0.01251	120.046	-0.04339
0.047	0.03073	60.047	0.02007	120.047	-0.03289
0.048	0.01791	60.048	0.02717	120.048	-0.02903
0.049	0.00293	60.049	0.03567	120.049	-0.02084
0.05	-0.00185	60.05	0.03999	120.05	-0.01004
0.051	-0.01328	60.051	0.04431	120.051	0.00309
0.052	-0.0176	60.052	0.04153	120.052	0.00911
0.053	-0.02795	60.053	0.03721	120.053	0.02069
0.054	-0.03428	60.054	0.03258	120.054	0.02702
0.055	-0.03875	60.055	0.02625	120.055	0.02856
0.056	-0.03026	60.056	0.01621	120.056	0.0281
0.057	-0.03783	60.057	0.00741	120.057	0.02501
0.058	-0.02409	60.058	-0.00216	120.058	0.02146
0.059	-0.01235	60.059	-0.01451	120.059	0.00648
0.06	-0.0034	60.06	-0.02239	120.06	0.00216
0.061	0.00679	60.061	-0.02779	120.061	-0.00757
0.062	0.02192	60.062	-0.02779	120.062	-0.01451
0.063	0.03088	60.063	-0.02115	120.063	-0.02424
0.064	0.03196	60.064	-0.01652	120.064	-0.02625
0.065	0.03675	60.065	-0.00849	120.065	-0.02887
0.066	0.04153	60.066	0.00247	120.066	-0.02795
0.067	0.04447	60.067	0.00957	120.067	-0.02146
0.068	0.02594	60.068	0.02007	120.068	-0.01559
0.069	0.01081	60.069	0.02887	120.069	-0.00741
0.07	0.00787	60.07	0.03505	120.07	0.00386
0.071	-0.00648	60.071	0.03999	120.071	0.01297
0.072	-0.02254	60.072	0.03706	120.072	0.02069
0.073	-0.03273	60.073	0.03042	120.073	0.02656
0.074	-0.03258	60.074	0.02795	120.074	0.03397
0.075	-0.03381	60.075	0.02316	120.075	0.03983
0.076	-0.03397	60.076	0.01529	120.076	0.03628
0.077	-0.03536	60.077	0.00401	120.077	0.0332
0.078	-0.01806	60.078	-0.00772	120.078	0.02625
0.079	-0.00679	60.079	-0.01081	120.079	0.01451
0.08	0.00216	60.08	-0.01235	120.08	0.00602
0.081	0.01529	60.081	-0.01513	120.081	-0.000617589
0.082	0.02918	60.082	-0.01575	120.082	-0.01004
0.083	0.03551	60.083	-0.0122	120.083	-0.02115
0.084	0.03767	60.084	-0.00818	120.084	-0.02069
0.085	0.03783	60.085	0.00124	120.085	-0.02872
0.086	0.03211	60.086	0.01034	120.086	-0.02486
0.087	0.03814	60.087	0.01806	120.087	-0.01884
0.088	0.02347	60.088	0.02578	120.088	-0.01498
0.089	0.00803	60.089	0.03181	120.089	-0.0071
0.09	0.00139	60.09	0.03875	120.09	0.00185
0.091	-0.0051	60.091	0.04369	120.091	0.01266
0.092	-0.02084	60.092	0.04478	120.092	0.01575
0.093	-0.03057	60.093	0.03999	120.093	0.02023
0.094	-0.03181	60.094	0.03335	120.094	0.02517
0.095	-0.03242	60.095	0.02733	120.095	0.02856
0.096	-0.03443	60.096	0.01945	120.096	0.02841
0.097	-0.03814	60.097	0.0105	120.097	0.02409
0.098	-0.0247	60.098	-0.000463192	120.098	0.02069
0.099	-0.01204	60.099	-0.01189	120.099	0.00973
0.1	-0.00463	60.1	-0.01806	120.1	0.00108
0.101	0.00587	60.101	-0.01992	120.101	-0.00664
0.102	0.01899	60.102	-0.01806	120.102	-0.0176
0.103	0.02301	60.103	-0.0139	120.103	-0.02532
0.104	0.03273	60.104	-0.01004	120.104	-0.03196
0.105	0.03258	60.105	0.000617589	120.105	-0.03706
0.106	0.02903	60.106	0.00818	120.106	-0.03211
0.107	0.03227	60.107	0.01714	120.107	-0.02872
0.108	0.01776	60.108	0.02548	120.108	-0.021
0.109	0.0105	60.109	0.03567	120.109	-0.0139
0.11	0.00201	60.11	0.04169	120.11	-0.00556
0.111	-0.01096	60.111	0.04616	120.111	0.00633
0.112	-0.02053	60.112	0.05002	120.112	0.01513
0.113	-0.0298	60.113	0.04431	120.113	0.02393
0.114	-0.03767	60.114	0.03381	120.114	0.02625
0.115	-0.03721	60.115	0.02455	120.115	0.02887
0.116	-0.0352	60.116	0.01559	120.116	0.02934
0.117	-0.03551	60.117	0.00896	120.117	0.02162
0.118	-0.0247	60.118	-0.00124	120.118	0.02038
0.119	-0.0159	60.119	-0.00741	120.119	0.01034
0.12	-0.00648	60.12	-0.01281	120.12	0.00293
0.121	0.00865	60.121	-0.01745	120.121	-0.00463
0.122	0.01853	60.122	-0.02007	120.122	-0.0139
0.123	0.02192	60.123	-0.01544	120.123	-0.02301
0.124	0.02393	60.124	-0.0105	120.124	-0.02501
0.125	0.0315	60.125	0.000463192	120.125	-0.02903
0.126	0.03335	60.126	0.01081	120.126	-0.02609
0.127	0.03659	60.127	0.01961	120.127	-0.02177
0.128	0.02285	60.128	0.02995	120.128	-0.01482
0.129	0.01374	60.129	0.03628	120.129	-0.00911
0.13	0.00741	60.13	0.04138	120.13	0.000617589
0.131	-0.00479	60.131	0.04694	120.131	0.01019
0.132	-0.01822	60.132	0.04848	120.132	0.01806
0.133	-0.02625	60.133	0.04416	120.133	0.02625
0.134	-0.02934	60.134	0.03844	120.134	0.03273
0.135	-0.03304	60.135	0.03103	120.135	0.03458
0.136	-0.02887	60.136	0.02177	120.136	0.03505
0.137	-0.03505	60.137	0.01096	120.137	0.02717
0.138	-0.02316	60.138	0.00154	120.138	0.02223
0.139	-0.0142	60.139	-0.00587	120.139	0.01529
0.14	-0.00556	60.14	-0.00988	120.14	0.00679
0.141	0.00154	60.141	-0.01698	120.141	-0.00371
0.142	0.01173	60.142	-0.01405	120.142	-0.01266
0.143	0.01806	60.143	-0.00911	120.143	-0.0193
0.144	0.02023	60.144	-0.00463	120.144	-0.02702
0.145	0.0264	60.145	0.00309	120.145	-0.02964
0.146	0.02578	60.146	0.01312	120.146	-0.02934
0.147	0.03057	60.147	0.02424	120.147	-0.02301
0.148	0.02208	60.148	0.03304	120.148	-0.01698
0.149	0.01359	60.149	0.03613	120.149	-0.00911
0.15	0.00679	60.15	0.04153	120.15	0
0.151	-0.00324	60.151	0.04848	120.151	0.00772
0.152	-0.01328	60.152	0.04817	120.152	0.01575
0.153	-0.02239	60.153	0.04339	120.153	0.02347
0.154	-0.02918	60.154	0.04215	120.154	0.0298
0.155	-0.03567	60.155	0.03736	120.155	0.03304
0.156	-0.03227	60.156	0.02301	120.156	0.0315
0.157	-0.03597	60.157	0.01251	120.157	0.0247
0.158	-0.02872	60.158	0.0054	120.158	0.02084
0.159	-0.01652	60.159	-0.000926383	120.159	0.01359
0.16	-0.00896	60.16	-0.01019	120.16	0.00633
0.161	-0.00448	60.161	-0.01776	120.161	-0.00448
0.162	0.00324	60.162	-0.01791	120.162	-0.01405
0.163	0.01065	60.163	-0.01127	120.163	-0.02053
0.164	0.01745	60.164	-0.00371	120.164	-0.02501
0.165	0.02424	60.165	0.00201	120.165	-0.03011
0.166	0.02007	60.166	0.01173	120.166	-0.02795
0.167	0.02254	60.167	0.02162	120.167	-0.02501
0.168	0.01189	60.168	0.02825	120.168	-0.01822
0.169	0.0034	60.169	0.03644	120.169	-0.01004
0.17	-0.000617589	60.17	0.04369	120.17	-0.00154
0.171	-0.01004	60.171	0.04725	120.171	0.00417
0.172	-0.02177	60.172	0.04725	120.172	0.0122
0.173	-0.03057	60.173	0.044	120.173	0.02223
0.174	-0.03536	60.174	0.03458	120.174	0.02594
0.175	-0.03829	60.175	0.02687	120.175	0.02625
0.176	-0.03829	60.176	0.01621	120.176	0.02424
0.177	-0.03983	60.177	0.00695	120.177	0.02007
0.178	-0.0315	60.178	-0.00278	120.178	0.01467
0.179	-0.02208	60.179	-0.01173	120.179	0.0034
0.18	-0.01652	60.18	-0.0159	120.18	-0.00479
0.181	-0.00834	60.181	-0.02069	120.181	-0.01451
0.182	0.0017	60.182	-0.01745	120.182	-0.02424
0.183	0.00787	60.183	-0.01343	120.183	-0.02949
0.184	0.01359	60.184	-0.00741	120.184	-0.03536
0.185	0.01791	60.185	0.000771986	120.185	-0.03644
0.186	0.01621	60.186	0.00957	120.186	-0.03458
0.187	0.01868	60.187	0.0193	120.187	-0.02964
0.188	0.01096	60.188	0.02671	120.188	-0.02764
0.189	0.00401	60.189	0.0352	120.189	-0.01884
0.19	-0.00479	60.19	0.04138	120.19	-0.00988
0.191	-0.01513	60.191	0.04616	120.191	-0.000308794
0.192	-0.02316	60.192	0.04539	120.192	0.00679
0.193	-0.03103	60.193	0.04292	120.193	0.0159
0.194	-0.03752	60.194	0.03767	120.194	0.01961
0.195	-0.04354	60.195	0.02779	120.195	0.0227
0.196	-0.04092	60.196	0.0176	120.196	0.021
0.197	-0.03999	60.197	0.00787	120.197	0.01606
0.198	-0.03397	60.198	0.00262	120.198	0.0122
0.199	-0.0264	60.199	-0.00262	120.199	0.000926383
0.2	-0.02254	60.2	-0.0105	120.2	-0.00926
0.201	-0.01915	60.201	-0.01498	120.201	-0.01652
0.202	-0.01112	60.202	-0.01559	120.202	-0.0247
0.203	-0.000154397	60.203	-0.01451	120.203	-0.03304
0.204	0.00587	60.204	-0.01112	120.204	-0.04014
0.205	0.00973	60.205	-0.00417	120.205	-0.04045
0.206	0.01343	60.206	0.00556	120.206	-0.04076
0.207	0.0159	60.207	0.01559	120.207	-0.03613
0.208	0.01235	60.208	0.02486	120.208	-0.0298
0.209	0.00417	60.209	0.03181	120.209	-0.01992
0.21	-0.00463	60.21	0.03953	120.21	-0.00988
0.211	-0.01251	60.211	0.0457	120.211	-0.00479
0.212	-0.02331	60.212	0.04508	120.212	0.00324
0.213	-0.03196	60.213	0.03983	120.213	0.01235
0.214	-0.03891	60.214	0.03443	120.214	0.01776
0.215	-0.03922	60.215	0.02825	120.215	0.02393
0.216	-0.03706	60.216	0.01575	120.216	0.02409
0.217	-0.04493	60.217	0.00849	120.217	0.02038
0.218	-0.04246	60.218	0.00139	120.218	0.01374
0.219	-0.03536	60.219	-0.00448	120.219	0.00648
0.22	-0.02609	60.22	-0.01498	120.22	-0.00262
0.221	-0.01698	60.221	-0.01945	120.221	-0.01251
0.222	-0.00401	60.222	-0.01652	120.222	-0.021
0.223	0.00185	60.223	-0.0122	120.223	-0.02733
0.224	0.00262	60.224	-0.00926	120.224	-0.03397
0.225	0.00679	60.225	0.000617589	120.225	-0.03443
0.226	0.01451	60.226	0.01173	120.226	-0.03628
0.227	0.01405	60.227	0.02007	120.227	-0.03397
0.228	0.0088	60.228	0.02733	120.228	-0.02609
0.229	0.00571	60.229	0.03489	120.229	-0.01575
0.23	0.00139	60.23	0.03999	120.23	-0.00942
0.231	-0.000926383	60.231	0.04493	120.231	-0.000154397
0.232	-0.0159	60.232	0.04416	120.232	0.00834
0.233	-0.02409	60.233	0.04339	120.233	0.01714
0.234	-0.02609	60.234	0.03983	120.234	0.02053
0.235	-0.03057	60.235	0.03258	120.235	0.02501
0.236	-0.0298	60.236	0.02563	120.236	0.02301
0.237	-0.03428	60.237	0.01451	120.237	0.01575
0.238	-0.03227	60.238	0.00648	120.238	0.00896
0.239	-0.02347	60.239	-0.00417	120.239	0.0034
0.24	-0.021	60.24	-0.01312	120.24	-0.00525
0.241	-0.01096	60.241	-0.01652	120.241	-0.01343
0.242	-0.00262	60.242	-0.01544	120.242	-0.02038
0.243	0.00401	60.243	-0.0142	120.243	-0.02887
0.244	0.00865	60.244	-0.0088	120.244	-0.03134
0.245	0.01544	60.245	-0.000463192	120.245	-0.03536
0.246	0.02192	60.246	0.00834	120.246	-0.03613
0.247	0.02347	60.247	0.01806	120.247	-0.03181
0.248	0.01976	60.248	0.02717	120.248	-0.02841
0.249	0.01637	60.249	0.03458	120.249	-0.01945
0.25	0.01312	60.25	0.03922	120.25	-0.01127
0.251	0.00463	60.251	0.0457	120.251	-0.000617589
0.252	0.000308794	60.252	0.04694	120.252	0.00386
0.253	-0.00448	60.253	0.0423	120.253	0.00942
0.254	-0.01297	60.254	0.03474	120.254	0.01729
0.255	-0.01729	60.255	0.02841	120.255	0.02424
0.256	-0.01714	60.256	0.01961	120.256	0.02301
0.257	-0.01961	60.257	0.00818	120.257	0.01575
0.258	-0.01868	60.258	-0.000771986	120.258	0.01034
0.259	-0.01667	60.259	-0.0088	120.259	0.0034
0.26	-0.00865	60.26	-0.0159	120.26	-0.00448
0.261	-0.00571	60.261	-0.02084	120.261	-0.01251
0.262	0	60.262	-0.02084	120.262	-0.0193
0.263	0.01343	60.263	-0.01559	120.263	-0.03026
0.264	0.02192	60.264	-0.00988	120.264	-0.03597
0.265	0.02856	60.265	-0.00139	120.265	-0.0403
0.266	0.03165	60.266	0.00957	120.266	-0.03937
0.267	0.03489	60.267	0.0176	120.267	-0.03736
0.268	0.03258	60.268	0.02702	120.268	-0.03242
0.269	0.02532	60.269	0.03304	120.269	-0.02162
0.27	0.02115	60.27	0.0386	120.27	-0.01312
0.271	0.0142	60.271	0.04107	120.271	-0.00525
0.272	0.00787	60.272	0.04107	120.272	0.000308794
0.273	0	60.273	0.03736	120.273	0.00957
0.274	-0.00803	60.274	0.03458	120.274	0.01667
0.275	-0.01019	60.275	0.02671	120.275	0.01899
0.276	-0.01683	60.276	0.01529	120.276	0.01637
0.277	-0.02069	60.277	0.00587	120.277	0.01436
0.278	-0.01776	60.278	-0.00309	120.278	0.0105
0.279	-0.01544	60.279	-0.01004	120.279	0.000771986
0.28	-0.01065	60.28	-0.01698	120.28	-0.00757
0.281	-0.00911	60.281	-0.021	120.281	-0.01498
0.282	0.00278	60.282	-0.01992	120.282	-0.02517
0.283	0.00865	60.283	-0.01436	120.283	-0.02995
0.284	0.01482	60.284	-0.00926	120.284	-0.03567
0.285	0.01976	60.285	-0.00401	120.285	-0.03968
0.286	0.0247	60.286	0.00602	120.286	-0.03844
0.287	0.02856	60.287	0.01498	120.287	-0.03211
0.288	0.02254	60.288	0.02455	120.288	-0.02887
0.289	0.01853	60.289	0.02964	120.289	-0.02131
0.29	0.01281	60.29	0.0335	120.29	-0.01127
0.291	0.00757	60.291	0.03999	120.291	-0.00139
0.292	0.000617589	60.292	0.03999	120.292	0.0051
0.293	-0.00432	60.293	0.03628	120.293	0.0159
0.294	-0.01204	60.294	0.03088	120.294	0.02517
0.295	-0.01621	60.295	0.02486	120.295	0.02825
0.296	-0.01791	60.296	0.01621	120.296	0.0247
0.297	-0.02409	60.297	0.0051	120.297	0.02362
0.298	-0.02223	60.298	-0.00571	120.298	0.02023
0.299	-0.01745	60.299	-0.01405	120.299	0.01004
0.3	-0.01127	60.3	-0.02084	120.3	-0.000463192
0.301	-0.00741	60.301	-0.02656	120.301	-0.00679
0.302	0.00185	60.302	-0.02424	120.302	-0.01235
0.303	0.00865	60.303	-0.02038	120.303	-0.01945
0.304	0.01359	60.304	-0.01544	120.304	-0.0247
0.305	0.02146	60.305	-0.00803	120.305	-0.02733
0.306	0.02903	60.306	0.00262	120.306	-0.02748
0.307	0.03011	60.307	0.01189	120.307	-0.02517
0.308	0.02656	60.308	0.02239	120.308	-0.01776
0.309	0.0264	60.309	0.02856	120.309	-0.00633
0.31	0.02409	60.31	0.03628	120.31	0.00494
0.311	0.01822	60.311	0.04014	120.311	0.01204
0.312	0.01158	60.312	0.04246	120.312	0.02007
0.313	0.00324	60.313	0.03829	120.313	0.02486
0.314	-0.00432	60.314	0.03242	120.314	0.03181
0.315	-0.00757	60.315	0.02733	120.315	0.03458
0.316	-0.00973	60.316	0.0159	120.316	0.03242
0.317	-0.01343	60.317	0.00417	120.317	0.0298
0.318	-0.01096	60.318	-0.00587	120.318	0.02455
0.319	-0.00957	60.319	-0.00988	120.319	0.01529
0.32	-0.00757	60.32	-0.01621	120.32	0.00633
0.321	-0.00247	60.321	-0.0227	120.321	-0.00232
0.322	0.00401	60.322	-0.02409	120.322	-0.01189
0.323	0.01328	60.323	-0.01945	120.323	-0.01976
0.324	0.01899	60.324	-0.01297	120.324	-0.02192
0.325	0.02239	60.325	-0.00479	120.325	-0.02748
0.326	0.02795	60.326	0.00386	120.326	-0.02548
0.327	0.03073	60.327	0.01343	120.327	-0.02223
0.328	0.03165	60.328	0.02285	120.328	-0.01776
0.329	0.0264	60.329	0.03057	120.329	-0.01019
0.33	0.01853	60.33	0.0369	120.33	-0.00185
0.331	0.01714	60.331	0.04184	120.331	0.00633
0.332	0.00849	60.332	0.04107	120.332	0.01343
0.333	0.00232	60.333	0.03721	120.333	0.02038
0.334	-0.00463	60.334	0.03057	120.334	0.02733
0.335	-0.00648	60.335	0.02501	120.335	0.0335
0.336	-0.00942	60.336	0.01637	120.336	0.03134
0.337	-0.01436	60.337	0.00247	120.337	0.02764
0.338	-0.01328	60.338	-0.00988	120.338	0.02439
0.339	-0.0088	60.339	-0.01698	120.339	0.01405
0.34	-0.00386	60.34	-0.02316	120.34	0.00355
0.341	0.000617589	60.341	-0.02995	120.341	-0.00618
0.342	0.00865	60.342	-0.03057	120.342	-0.01281
0.343	0.01482	60.343	-0.02717	120.343	-0.02192
0.344	0.01714	60.344	-0.02347	120.344	-0.02702
0.345	0.02007	60.345	-0.01806	120.345	-0.02949
0.346	0.02887	60.346	-0.00865	120.346	-0.0281
0.347	0.03258	60.347	-0.000308794	120.347	-0.02362
0.348	0.0332	60.348	0.00957	120.348	-0.01714
0.349	0.02887	60.349	0.01791	120.349	-0.01096
0.35	0.02609	60.35	0.02347	120.35	-0.000463192
0.351	0.02362	60.351	0.02764	120.351	0.00803
0.352	0.01436	60.352	0.02733	120.352	0.01637
0.353	0.00865	60.353	0.02223	120.353	0.02532
0.354	0.00417	60.354	0.01853	120.354	0.03042
0.355	-0.00154	60.355	0.01173	120.355	0.03397
0.356	-0.00834	60.356	0.000926383	120.356	0.03412
0.357	-0.00896	60.357	-0.00849	120.357	0.0298
0.358	-0.0105	60.358	-0.01652	120.358	0.02764
0.359	-0.01127	60.359	-0.02532	120.359	0.01667
0.36	-0.0054	60.36	-0.03103	120.36	0.00849
0.361	-0.00108	60.361	-0.03567	120.361	-0.000463192
0.362	0.0071	60.362	-0.03613	120.362	-0.00803
0.363	0.01498	60.363	-0.03258	120.363	-0.0159
0.364	0.02069	60.364	-0.02687	120.364	-0.01976
0.365	0.02717	60.365	-0.01915	120.365	-0.02347
0.366	0.0332	60.366	-0.01065	120.366	-0.02378
0.367	0.03721	60.367	-0.00124	120.367	-0.02023
0.368	0.03752	60.368	0.01112	120.368	-0.01297
0.369	0.03428	60.369	0.01945	120.369	-0.0071
0.37	0.03011	60.37	0.02795	120.37	0.000617589
0.371	0.02223	60.371	0.03211	120.371	0.00942
0.372	0.01683	60.372	0.03366	120.372	0.01745
0.373	0.00849	60.373	0.03042	120.373	0.02671
0.374	0.00355	60.374	0.0227	120.374	0.03258
0.375	-0.000308794	60.375	0.0159	120.375	0.03706
0.376	-0.00664	60.376	0.00679	120.376	0.0352
0.377	-0.01143	60.377	-0.00355	120.377	0.03119
0.378	-0.01266	60.378	-0.01513	120.378	0.02439
0.379	-0.00865	60.379	-0.02393	120.379	0.01776
0.38	-0.00618	60.38	-0.03057	120.38	0.00757
0.381	-0.00386	60.381	-0.0352	120.381	-0.000771986
0.382	0.00664	60.382	-0.03613	120.382	-0.00849
0.383	0.01359	60.383	-0.03227	120.383	-0.01606
0.384	0.01853	60.384	-0.02393	120.384	-0.02239
0.385	0.02517	60.385	-0.01606	120.385	-0.02625
0.386	0.03412	60.386	-0.00587	120.386	-0.02594
0.387	0.03628	60.387	0.00371	120.387	-0.02177
0.388	0.0352	60.388	0.01312	120.388	-0.01436
0.389	0.03181	60.389	0.02038	120.389	-0.00726
0.39	0.02764	60.39	0.02702	120.39	0.00154
0.391	0.02254	60.391	0.03073	120.391	0.01065
0.392	0.01451	60.392	0.03088	120.392	0.01899
0.393	0.00648	60.393	0.02934	120.393	0.02578
0.394	0	60.394	0.02486	120.394	0.03242
0.395	-0.00556	60.395	0.01961	120.395	0.03736
0.396	-0.01112	60.396	0.00818	120.396	0.03767
0.397	-0.01513	60.397	-0.00108	120.397	0.0335
0.398	-0.01529	60.398	-0.00988	120.398	0.02887
0.399	-0.01096	60.399	-0.01729	120.399	0.02177
0.4	-0.00556	60.4	-0.02501	120.4	0.01343
0.401	-0.00247	60.401	-0.02825	120.401	0.000463192
0.402	0.00278	60.402	-0.02918	120.402	-0.00479
0.403	0.00973	60.403	-0.02656	120.403	-0.01065
0.404	0.01652	60.404	-0.02301	120.404	-0.02007
0.405	0.02192	60.405	-0.01621	120.405	-0.02548
0.406	0.02609	60.406	-0.00494	120.406	-0.02609
0.407	0.03011	60.407	0.00479	120.407	-0.02239
0.408	0.03397	60.408	0.01359	120.408	-0.01899
0.409	0.03011	60.409	0.02177	120.409	-0.01235
0.41	0.02563	60.41	0.02918	120.41	-0.00371
0.411	0.02316	60.411	0.03412	120.411	0.00571
0.412	0.01667	60.412	0.0352	120.412	0.01143
0.413	0.00818	60.413	0.03196	120.413	0.01667
0.414	0.00185	60.414	0.02656	120.414	0.02486
0.415	-0.00232	60.415	0.02023	120.415	0.03196
0.416	-0.00401	60.416	0.00973	120.416	0.03505
0.417	-0.00787	60.417	0.00154	120.417	0.03381
0.418	-0.00741	60.418	-0.00957	120.418	0.03443
0.419	-0.00371	60.419	-0.01853	120.419	0.03242
0.42	-0.000308794	60.42	-0.02409	120.42	0.02903
0.421	0.00185	60.421	-0.02825	120.421	0.02146
0.422	0.0071	60.422	-0.02872	120.422	0.01544
0.423	0.0159	60.423	-0.02548	120.423	0.01251
0.424	0.02362	60.424	-0.02007	120.424	0.01112
0.425	0.02918	60.425	-0.01158	120.425	0.00479
0.426	0.03536	60.426	-0.00108	120.426	0.00571
0.427	0.03752	60.427	0.00787	120.427	0.00818
0.428	0.03675	60.428	0.01575	120.428	0.01096
0.429	0.03644	60.429	0.02347	120.429	0.01745
0.43	0.03134	60.43	0.02995	120.43	0.02331
0.431	0.0247	60.431	0.03582	120.431	0.02918
0.432	0.01868	60.432	0.03628	120.432	0.03536
0.433	0.01173	60.433	0.03304	120.433	0.0423
0.434	0.00371	60.434	0.02563	120.434	0.04925
0.435	-0.00185	60.435	0.01868	120.435	0.05342
0.436	-0.00386	60.436	0.0071	120.436	0.05018
0.437	-0.0051	60.437	-0.0034	120.437	0.04447
0.438	-0.0071	60.438	-0.01374	120.438	0.03891
0.439	-0.00695	60.439	-0.02131	120.439	0.03273
0.44	-0.00479	60.44	-0.02995	120.44	0.0227
0.441	-0.00154	60.441	-0.03752	120.441	0.01204
0.442	0.00633	60.442	-0.03798	120.442	-0.000926383
0.443	0.0142	60.443	-0.03659	120.443	-0.01112
0.444	0.02223	60.444	-0.03242	120.444	-0.01822
0.445	0.02795	60.445	-0.0264	120.445	-0.0247
0.446	0.0335	60.446	-0.01559	120.446	-0.0247
0.447	0.03829	60.447	-0.00587	120.447	-0.02177
0.448	0.03783	60.448	0.00154	120.448	-0.01683
0.449	0.03567	60.449	0.00787	120.449	-0.00973
0.45	0.03119	60.45	0.01544	120.45	-0.00232
0.451	0.02656	60.451	0.02069	120.451	0.00679
0.452	0.01915	60.452	0.02023	120.452	0.01606
0.453	0.01281	60.453	0.01621	120.453	0.02239
0.454	0.00618	60.454	0.01034	120.454	0.02687
0.455	0.000463192	60.455	0.00648	120.455	0.03057
0.456	-0.00355	60.456	-0.00185	120.456	0.02903
0.457	-0.00803	60.457	-0.01019	120.457	0.02208
0.458	-0.00911	60.458	-0.01992	120.458	0.01652
0.459	-0.0088	60.459	-0.02687	120.459	0.00695
0.46	-0.00463	60.46	-0.03458	120.46	-0.00386
0.461	-0.000617589	60.461	-0.03736	120.461	-0.01127
0.462	0.00772	60.462	-0.03675	120.462	-0.0227
0.463	0.01529	60.463	-0.03165	120.463	-0.03289
0.464	0.02131	60.464	-0.02563	120.464	-0.03644
0.465	0.02532	60.465	-0.01729	120.465	-0.03922
0.466	0.03273	60.466	-0.00432	120.466	-0.03736
0.467	0.03567	60.467	0.00741	120.467	-0.0335
0.468	0.03767	60.468	0.0159	120.468	-0.02856
0.469	0.03551	60.469	0.02285	120.469	-0.01868
0.47	0.02949	60.47	0.03057	120.47	-0.00957
0.471	0.02486	60.471	0.03767	120.471	-0.00324
0.472	0.01915	60.472	0.04184	120.472	0.00587
0.473	0.01065	60.473	0.03999	120.473	0.01436
0.474	0.00479	60.474	0.03567	120.474	0.02007
0.475	-0.000154397	60.475	0.0298	120.475	0.02609
0.476	-0.00463	60.476	0.02177	120.476	0.02439
0.477	-0.0088	60.477	0.01173	120.477	0.02038
0.478	-0.00988	60.478	0.00216	120.478	0.01374
0.479	-0.0071	60.479	-0.00371	120.479	0.00479
0.48	-0.00262	60.48	-0.01112	120.48	-0.00463
0.481	0.000617589	60.481	-0.0176	120.481	-0.01251
0.482	0.00834	60.482	-0.01915	120.482	-0.02084
0.483	0.01683	60.483	-0.01806	120.483	-0.02841
0.484	0.02594	60.484	-0.0139	120.484	-0.03381
0.485	0.0298	60.485	-0.00664	120.485	-0.03922
0.486	0.03536	60.486	0.00201	120.486	-0.04107
0.487	0.03922	60.487	0.01019	120.487	-0.03659
0.488	0.0403	60.488	0.01945	120.488	-0.02856
0.489	0.03721	60.489	0.02455	120.489	-0.02254
0.49	0.03258	60.49	0.03011	120.49	-0.01143
0.491	0.03103	60.491	0.03366	120.491	-0.00247
0.492	0.0247	60.492	0.03613	120.492	0.00417
0.493	0.01806	60.493	0.03165	120.493	0.00911
0.494	0.01127	60.494	0.02702	120.494	0.01683
0.495	0.00618	60.495	0.01915	120.495	0.02254
0.496	0.000463192	60.496	0.0105	120.496	0.02131
0.497	0.000154397	60.497	0	120.497	0.01698
0.498	-0.00309	60.498	-0.0088	120.498	0.01266
0.499	-0.00139	60.499	-0.01544	120.499	0.00556
0.5	0.00401	60.5	-0.02007	120.5	-0.00401
0.501	0.00757	60.501	-0.02671	120.501	-0.01621
0.502	0.01451	60.502	-0.02856	120.502	-0.02517
0.503	0.02007	60.503	-0.02517	120.503	-0.03366
0.504	0.03073	60.504	-0.01806	120.504	-0.04045
0.505	0.0369	60.505	-0.0105	120.505	-0.04339
0.506	0.04385	60.506	-0.00124	120.506	-0.04076
0.507	0.04709	60.507	0.0088	120.507	-0.03968
0.508	0.05141	60.508	0.0176	120.508	-0.03489
0.509	0.04941	60.509	0.02532	120.509	-0.02702
0.51	0.04478	60.51	0.03335	120.51	-0.01745
0.511	0.0423	60.511	0.0386	120.511	-0.00896
0.512	0.03613	60.512	0.03798	120.512	-0.0017
0.513	0.02717	60.513	0.03536	120.513	0.00401
0.514	0.01853	60.514	0.03057	120.514	0.01081
0.515	0.01173	60.515	0.02486	120.515	0.01729
0.516	0.00726	60.516	0.01544	120.516	0.0159
0.517	0.00401	60.517	0.00479	120.517	0.01204
0.518	-0.00108	60.518	-0.00386	120.518	0.00618
0.519	0.0017	60.519	-0.01359	120.519	-0.00108
0.52	0.00432	60.52	-0.01976	120.52	-0.00988
0.521	0.00757	60.521	-0.02378	120.521	-0.01822
0.522	0.01374	60.522	-0.02424	120.522	-0.02887
0.523	0.02115	60.523	-0.0227	120.523	-0.03644
0.524	0.02671	60.524	-0.01559	120.524	-0.04169
0.525	0.03211	60.525	-0.01065	120.525	-0.04833
0.526	0.03628	60.526	-0.000154397	120.526	-0.04385
0.527	0.0386	60.527	0.00787	120.527	-0.03814
0.528	0.042	60.528	0.01698	120.528	-0.03273
0.529	0.03983	60.529	0.02517	120.529	-0.02656
0.53	0.03458	60.53	0.03258	120.53	-0.01806
0.531	0.02995	60.531	0.03659	120.531	-0.00772
0.532	0.02316	60.532	0.0386	120.532	0.000308794
0.533	0.01698	60.533	0.03736	120.533	0.00803
0.534	0.00896	60.534	0.03134	120.534	0.01112
0.535	0.00463	60.535	0.02424	120.535	0.01776
0.536	-0.000154397	60.536	0.01544	120.536	0.01915
0.537	-0.00278	60.537	0.00432	120.537	0.01575
0.538	-0.0071	60.538	-0.00556	120.538	0.0071
0.539	-0.00479	60.539	-0.01297	120.539	-0.000154397
0.54	0.000154397	60.54	-0.02053	120.54	-0.00896
0.541	0.00371	60.541	-0.02532	120.541	-0.01745
0.542	0.01004	60.542	-0.02455	120.542	-0.02872
0.543	0.01791	60.543	-0.02223	120.543	-0.0352
0.544	0.02517	60.544	-0.01621	120.544	-0.0403
0.545	0.03057	60.545	-0.01034	120.545	-0.044
0.546	0.03536	60.546	0	120.546	-0.04524
0.547	0.0386	60.547	0.00896	120.547	-0.04092
0.548	0.03983	60.548	0.01667	120.548	-0.03489
0.549	0.03798	60.549	0.02563	120.549	-0.02918
0.55	0.03628	60.55	0.03304	120.55	-0.02239
0.551	0.03443	60.551	0.03798	120.551	-0.01343
0.552	0.03026	60.552	0.03999	120.552	-0.00695
0.553	0.02424	60.553	0.03767	120.553	0.00262
0.554	0.01822	60.554	0.03335	120.554	0.01019
0.555	0.01281	60.555	0.02841	120.555	0.01529
0.556	0.00525	60.556	0.01853	120.556	0.0142
0.557	-0.00262	60.557	0.00865	120.557	0.00926
0.558	-0.00787	60.558	-0.00262	120.558	0.00324
0.559	-0.00834	60.559	-0.0105	120.559	-0.00355
0.56	-0.00386	60.56	-0.01745	120.56	-0.01405
0.561	-0.000617589	60.561	-0.02316	120.561	-0.02532
0.562	0.00479	60.562	-0.02301	120.562	-0.03242
0.563	0.01004	60.563	-0.02131	120.563	-0.0386
0.564	0.0176	60.564	-0.01498	120.564	-0.04647
0.565	0.02285	60.565	-0.00849	120.565	-0.04987
0.566	0.02717	60.566	0.00232	120.566	-0.05002
0.567	0.03196	60.567	0.01158	120.567	-0.04586
0.568	0.03736	60.568	0.02115	120.568	-0.04277
0.569	0.03659	60.569	0.02887	120.569	-0.03474
0.57	0.03073	60.57	0.03536	120.57	-0.02424
0.571	0.02779	60.571	0.04107	120.571	-0.01112
0.572	0.02316	60.572	0.04447	120.572	-0.00309
0.573	0.01544	60.573	0.04277	120.573	0.00448
0.574	0.00803	60.574	0.03675	120.574	0.00633
0.575	0.00232	60.575	0.03196	120.575	0.01143
0.576	-0.0034	60.576	0.02455	120.576	0.00957
0.577	-0.00648	60.577	0.01698	120.577	0.00926
0.578	-0.00757	60.578	0.00865	120.578	0.0054
0.579	-0.00618	60.579	0.00401	120.579	-0.00139
0.58	-0.00139	60.58	-0.00201	120.58	-0.01204
0.581	0.00309	60.581	-0.00664	120.581	-0.01945
0.582	0.0088	60.582	-0.00741	120.582	-0.02887
0.583	0.01822	60.583	-0.00216	120.583	-0.03767
0.584	0.0247	60.584	0.00355	120.584	-0.04184
0.585	0.03026	60.585	0.00911	120.585	-0.04555
0.586	0.03474	60.586	0.01976	120.586	-0.04416
0.587	0.03875	60.587	0.02764	120.587	-0.04508
0.588	0.04261	60.588	0.03906	120.588	-0.03983
0.589	0.04076	60.589	0.04601	120.589	-0.03042
0.59	0.03443	60.59	0.0525	120.59	-0.02069
0.591	0.03057	60.591	0.06083	120.591	-0.0139
0.592	0.02316	60.592	0.06145	120.592	-0.00587
0.593	0.01606	60.593	0.05913	120.593	0.0054
0.594	0.00973	60.594	0.05342	120.594	0.01297
0.595	0.00355	60.595	0.04941	120.595	0.01667
0.596	-0.00216	60.596	0.04014	120.596	0.01637
0.597	-0.00556	60.597	0.03073	120.597	0.01189
0.598	-0.00911	60.598	0.02254	120.598	0.00448
0.599	-0.00633	60.599	0.01343	120.599	0.00124
0.6	-0.00232	60.6	0.00556	120.6	-0.00818
0.601	0.00154	60.601	0.00108	120.601	-0.01806
0.602	0.00834	60.602	-0.0017	120.602	-0.02702
0.603	0.01251	60.603	0.000308794	120.603	-0.03752
0.604	0.01899	60.604	0.00494	120.604	-0.04308
0.605	0.02378	60.605	0.00818	120.605	-0.0474
0.606	0.02995	60.606	0.01667	120.606	-0.04694
0.607	0.03366	60.607	0.02578	120.607	-0.04524
0.608	0.03706	60.608	0.03474	120.608	-0.04014
0.609	0.03412	60.609	0.04061	120.609	-0.0298
0.61	0.03134	60.61	0.04786	120.61	-0.01806
0.611	0.02764	60.611	0.05419	120.611	-0.01143
0.612	0.021	60.612	0.05697	120.612	-0.00262
0.613	0.01328	60.613	0.05419	120.613	0.00587
0.614	0.0051	60.614	0.0474	120.614	0.00942
0.615	-0.00124	60.615	0.04215	120.615	0.01529
0.616	-0.00494	60.616	0.03428	120.616	0.01606
0.617	-0.00942	60.617	0.0281	120.617	0.01374
0.618	-0.01034	60.618	0.01899	120.618	0.00618
0.619	-0.00787	60.619	0.00973	120.619	-0.00463
0.62	-0.00401	60.62	0.00262	120.62	-0.01374
0.621	-0.000308794	60.621	-0.00201	120.621	-0.02069
0.622	0.00772	60.622	-0.00201	120.622	-0.02995
0.623	0.01513	60.623	0.00124	120.623	-0.0403
0.624	0.02301	60.624	0.00772	120.624	-0.04802
0.625	0.02748	60.625	0.01374	120.625	-0.05049
0.626	0.03304	60.626	0.02331	120.626	-0.04972
0.627	0.03736	60.627	0.03443	120.627	-0.05002
0.628	0.03983	60.628	0.044	120.628	-0.04632
0.629	0.03906	60.629	0.05311	120.629	-0.03613
0.63	0.0335	60.63	0.0616	120.63	-0.02795
0.631	0.02918	60.631	0.06577	120.631	-0.02038
0.632	0.02146	60.632	0.06917	120.632	-0.0105
0.633	0.01405	60.633	0.06732	120.633	-0.000926383
0.634	0.00664	60.634	0.0613	120.634	0.00602
0.635	0.00124	60.635	0.0562	120.635	0.01189
0.636	-0.00494	60.636	0.04478	120.636	0.01251
0.637	-0.00973	60.637	0.03412	120.637	0.00772
0.638	-0.01343	60.638	0.0247	120.638	0.00293
0.639	-0.01158	60.639	0.01652	120.639	-0.00463
0.64	-0.00926	60.64	0.00818	120.64	-0.01266
0.641	-0.00556	60.641	0.00262	120.641	-0.02038
0.642	0.000771986	60.642	-0.000617589	120.642	-0.02918
0.643	0.00757	60.643	0.000617589	120.643	-0.03582
0.644	0.0142	60.644	0.00448	120.644	-0.042
0.645	0.02162	60.645	0.01081	120.645	-0.04755
0.646	0.0264	60.646	0.021	120.646	-0.04817
0.647	0.02995	60.647	0.03196	120.647	-0.04308
0.648	0.03289	60.648	0.04061	120.648	-0.03706
0.649	0.03335	60.649	0.04879	120.649	-0.03026
0.65	0.02795	60.65	0.05589	120.65	-0.02331
0.651	0.02393	60.651	0.06284	120.651	-0.01065
0.652	0.01714	60.652	0.06562	120.652	-0.00232
0.653	0.01019	60.653	0.06299	120.653	0.00757
0.654	0.00293	60.654	0.0579	120.654	0.01251
0.655	-0.00355	60.655	0.05327	120.655	0.01837
0.656	-0.00988	60.656	0.04339	120.656	0.01791
0.657	-0.01297	60.657	0.03412	120.657	0.01667
0.658	-0.01513	60.658	0.02702	120.658	0.00896
0.659	-0.01405	60.659	0.02007	120.659	0.00386
0.66	-0.01004	60.66	0.01544	120.66	-0.00587
0.661	-0.00587	60.661	0.00957	120.661	-0.01621
0.662	-0.000926383	60.662	0.00757	120.662	-0.02517
0.663	0.00726	60.663	0.01158	120.663	-0.03273
0.664	0.01436	60.664	0.02115	120.664	-0.0369
0.665	0.02053	60.665	0.02733	120.665	-0.04138
0.666	0.0247	60.666	0.03875	120.666	-0.03937
0.667	0.02934	60.667	0.04833	120.667	-0.03458
0.668	0.0315	60.668	0.05913	120.668	-0.02779
0.669	0.03181	60.669	0.06778	120.669	-0.01729
0.67	0.02717	60.67	0.07627	120.67	-0.00648
0.671	0.02208	60.671	0.08121	120.671	0.00556
0.672	0.01529	60.672	0.08554	120.672	0.01621
0.673	0.00942	60.673	0.08337	120.673	0.02455
0.674	0.00247	60.674	0.07797	120.674	0.03567
0.675	-0.00278	60.675	0.07272	120.675	0.04416
0.676	-0.00911	60.676	0.06377	120.676	0.0491
0.677	-0.01251	60.677	0.05651	120.677	0.05002
0.678	-0.01513	60.678	0.04848	120.678	0.05095
0.679	-0.01204	60.679	0.04292	120.679	0.05188
0.68	-0.00741	60.68	0.03736	120.68	0.04802
0.681	-0.00479	60.681	0.03242	120.681	0.04663
0.682	0.00185	60.682	0.03103	120.682	0.04771
0.683	0.00679	60.683	0.03458	120.683	0.04786
0.684	0.01513	60.684	0.04153	120.684	0.0491
0.685	0.02208	60.685	0.04817	120.685	0.05064
0.686	0.02764	60.686	0.05605	120.686	0.06037
0.687	0.03042	60.687	0.06454	120.687	0.07349
0.688	0.0332	60.688	0.07596	120.688	0.09109
0.689	0.03242	60.689	0.08322	120.689	0.11364
0.69	0.02949	60.69	0.09372	120.69	0.14143
0.691	0.02717	60.691	0.09866	120.691	0.16953
0.692	0.02146	60.692	0.10221	120.692	0.19531
0.693	0.01312	60.693	0.10329	120.693	0.22604
0.694	0.00618	60.694	0.13633	120.694	0.25753
0.695	0.000154397	60.695	0.14853	120.695	0.28919
0.696	-0.0054	60.696	0.11811	120.696	0.32099
0.697	-0.00957	60.697	0.09881	120.697	0.35496
0.698	-0.01251	60.698	0.08368	120.698	0.39078
0.699	-0.01297	60.699	0.06963	120.699	0.42861
0.7	-0.00818	60.7	0.05929	120.7	0.47014
0.701	-0.00463	60.701	0.05219	120.701	0.51847
0.702	0.000308794	60.702	0.04709	120.702	0.57158
0.703	0.00741	60.703	0.04925	120.703	0.64399
0.704	0.01281	60.704	0.05682	120.704	0.73524
0.705	0.0176	60.705	0.0616	120.705	0.84687
0.706	0.02378	60.706	0.07025	120.706	0.99957
0.707	0.02733	60.707	0.07797	120.707	1.20723
0.708	0.02934	60.708	0.08507	120.708	1.48376
0.709	0.02687	60.709	0.09387	120.709	1.83656
0.71	0.02177	60.71	0.0999	120.71	2.2613
0.711	0.01637	60.711	0.10561	120.711	2.7424
0.712	0.01065	60.712	0.11024	120.712	3.06201
0.713	0.00371	60.713	0.11163	120.713	3.17194
0.714	-0.00525	60.714	0.10298	120.714	3.17858
0.715	-0.01127	60.715	0.09418	120.715	3.26396
0.716	-0.01606	60.716	0.08044	120.716	3.10431
0.717	-0.02038	60.717	0.06871	120.717	2.98388
0.718	-0.02517	60.718	0.05929	120.718	2.95856
0.719	-0.02609	60.719	0.05234	120.719	2.89186
0.72	-0.02069	60.72	0.04478	120.72	2.78332
0.721	-0.01667	60.721	0.03829	120.721	2.61456
0.722	-0.00896	60.722	0.03567	120.722	2.42435
0.723	-0.0034	60.723	0.03675	120.723	2.24385
0.724	0.00371	60.724	0.04308	120.724	2.04731
0.725	0.0088	60.725	0.04972	120.725	1.89353
0.726	0.01482	60.726	0.05805	120.726	1.79919
0.727	0.01822	60.727	0.06593	120.727	1.65406
0.728	0.02069	60.728	0.07565	120.728	1.51989
0.729	0.01868	60.729	0.08415	120.729	1.40285
0.73	0.01251	60.73	0.09125	120.73	1.28057
0.731	0.00926	60.731	0.09835	120.731	1.1816
0.732	0.00278	60.732	0.10314	120.732	1.09251
0.733	-0.00386	60.733	0.10237	120.733	0.97811
0.734	-0.01158	60.734	0.0982	120.734	0.88995
0.735	-0.01837	60.735	0.09511	120.735	0.81939
0.736	-0.02316	60.736	0.09017	120.736	0.79129
0.737	-0.02671	60.737	0.08461	120.737	0.75902
0.738	-0.03103	60.738	0.07442	120.738	0.7374
0.739	-0.03088	60.739	0.0667	120.739	0.69386
0.74	-0.02578	60.74	0.0596	120.74	0.66175
0.741	-0.02146	60.741	0.05388	120.741	0.62129
0.742	-0.01436	60.742	0.05172	120.742	0.57884
0.743	-0.00726	60.743	0.05419	120.743	0.54363
0.744	-0.000771986	60.744	0.05991	120.744	0.51414
0.745	0.00463	60.745	0.0667	120.745	0.47956
0.746	0.01004	60.746	0.07658	120.746	0.45655
0.747	0.01328	60.747	0.08507	120.747	0.42969
0.748	0.01498	60.748	0.09604	120.748	0.43849
0.749	0.01297	60.749	0.10576	120.749	0.42336
0.75	0.00834	60.75	0.11225	120.75	0.41193
0.751	0.00463	60.751	0.11719	120.751	0.41131
0.752	-0.00247	60.752	0.12383	120.752	0.39788
0.753	-0.00942	60.753	0.12028	120.753	0.39541
0.754	-0.01791	60.754	0.1107	120.754	0.37966
0.755	-0.02331	60.755	0.10144	120.755	0.36731
0.756	-0.02887	60.756	0.0894	120.756	0.37364
0.757	-0.03304	60.757	0.07782	120.757	0.37148
0.758	-0.03752	60.758	0.0684	120.758	0.33195
0.759	-0.0369	60.759	0.05836	120.759	0.31682
0.76	-0.03273	60.76	0.04972	120.76	0.30046
0.761	-0.02764	60.761	0.04261	120.761	0.29104
0.762	-0.02146	60.762	0.03968	120.762	0.24426
0.763	-0.01544	60.763	0.03968	120.763	0.22295
0.764	-0.00695	60.764	0.04431	120.764	0.21492
0.765	-0.0017	60.765	0.04941	120.765	0.19917
0.766	0.00371	60.766	0.05759	120.766	0.20766
0.767	0.00633	60.767	0.06546	120.767	0.21044
0.768	0.00988	60.768	0.07473	120.768	0.18929
0.769	0.0088	60.769	0.07982	120.769	0.20921
0.77	0.00479	60.77	0.08847	120.77	0.25105
0.771	0.00108	60.771	0.09665	120.771	0.20859
0.772	-0.00525	60.772	0.10422	120.772	0.22295
0.773	-0.0122	60.773	0.10298	120.773	0.21955
0.774	-0.01884	60.774	0.09387	120.774	0.22465
0.775	-0.02301	60.775	0.08662	120.775	0.23654
0.776	-0.02733	60.776	0.07674	120.776	0.25167
0.777	-0.03134	60.777	0.06763	120.777	0.21569
0.778	-0.03366	60.778	0.05728	120.778	0.21646
0.779	-0.03165	60.779	0.04925	120.779	0.20442
0.78	-0.02517	60.78	0.03953	120.78	0.19222
0.781	-0.021	60.781	0.03582	120.781	0.21106
0.782	-0.0139	60.782	0.03381	120.782	0.15517
0.783	-0.00587	60.783	0.03551	120.783	0.1967
0.784	0.00124	60.784	0.03875	120.784	0.10978
0.785	0.00803	60.785	0.04431	120.785	0.15347
0.786	0.01235	60.786	0.05234	120.786	0.14158
0.787	0.01667	60.787	0.06145	120.787	0.10761
0.788	0.02069	60.788	0.07133	120.788	0.10808
0.789	0.01976	60.789	0.07905	120.789	0.10314
0.79	0.01467	60.79	0.08569	120.79	0.11348
0.791	0.01158	60.791	0.09125	120.791	0.12321
0.792	0.00463	60.792	0.09279	120.792	0.11039
0.793	-0.00201	60.793	0.09171	120.793	0.11117
0.794	-0.00911	60.794	0.08662	120.794	0.12475
0.795	-0.01467	60.795	0.08121	120.795	0.08909
0.796	-0.02069	60.796	0.0738	120.796	0.11811
0.797	-0.02378	60.797	0.06763	120.797	0.09171
0.798	-0.02764	60.798	0.06793	120.798	0.10453
0.799	-0.02532	60.799	0.09156	120.799	0.07658
0.8	-0.02146	60.8	0.08893	120.8	0.05188
0.801	-0.0176	60.801	0.07179	120.801	0.05651
0.802	-0.01081	60.802	0.0667	120.802	0.03721
0.803	-0.00247	60.803	0.06531	120.803	0.02964
0.804	0.00494	60.804	0.06824	120.804	0.03721
0.805	0.01143	60.805	0.07272	120.805	0.02532
0.806	0.01683	60.806	0.08106	120.806	-0.0122
0.807	0.02162	60.807	0.08832	120.807	0.0298
0.808	0.02501	60.808	0.09974	120.808	0.01822
0.809	0.02208	60.809	0.109	120.809	0.01312
0.81	0.0176	60.81	0.11734	120.81	0.0508
0.811	0.01328	60.811	0.1283	120.811	0.02702
0.812	0.00757	60.812	0.1649	120.812	0.06454
0.813	0.000308794	60.813	0.16443	120.813	0.04941
0.814	-0.00633	60.814	0.16073	120.814	0.07643
0.815	-0.01266	60.815	0.17555	120.815	0.08337
0.816	-0.01529	60.816	0.20689	120.816	0.08801
0.817	-0.01915	60.817	0.18914	120.817	0.08013
0.818	-0.02069	60.818	0.16443	120.818	0.04616
0.819	-0.01822	60.819	0.14019	120.819	0.05574
0.82	-0.01266	60.82	0.12537	120.82	0.0667
0.821	-0.00896	60.821	0.11889	120.821	0.04601
0.822	-0.00139	60.822	0.109	120.822	0.02347
0.823	0.0034	60.823	0.10777	120.823	0.01235
0.824	0.01173	60.824	0.11348	120.824	-0.00757
0.825	0.01884	60.825	0.1229	120.825	0.00818
0.826	0.02347	60.826	0.13988	120.826	-0.02347
0.827	0.0264	60.827	0.16644	120.827	0.00185
0.828	0.03073	60.828	0.18049	120.828	0.02347
0.829	0.03026	60.829	0.19022	120.829	-0.01868
0.83	0.02702	60.83	0.20766	120.83	0.00247
0.831	0.02177	60.831	0.22187	120.831	0.0139
0.832	0.01559	60.832	0.24024	120.832	0.04308
0.833	0.0088	60.833	0.2509	120.833	0.02378
0.834	0.00262	60.834	0.24889	120.834	0.04246
0.835	-0.00479	60.835	0.26016	120.835	0.02949
0.836	-0.01065	60.836	0.26525	120.836	0.02903
0.837	-0.01621	60.837	0.2773	120.837	0.00247
0.838	-0.01899	60.838	0.279	120.838	0.0423
0.839	-0.0193	60.839	0.30046	120.839	0.02872
0.84	-0.01544	60.84	0.30818	120.84	0.0139
0.841	-0.01127	60.841	0.32655	120.841	-0.01173
0.842	-0.0054	60.842	0.32053	120.842	-0.02671
0.843	0.00201	60.843	0.31574	120.843	-0.02486
0.844	0.00849	60.844	0.32176	120.844	-0.04601
0.845	0.01374	60.845	0.33442	120.845	-0.03073
0.846	0.01791	60.846	0.3616	120.846	-0.03242
0.847	0.02192	60.847	0.3934	120.847	-0.04416
0.848	0.02548	60.848	0.41054	120.848	-0.02656
0.849	0.02424	60.849	0.41548	120.849	-0.03397
0.85	0.01853	60.85	0.41934	120.85	-0.0159
0.851	0.01559	60.851	0.42737	120.851	0.01204
0.852	0.00942	60.852	0.43957	120.852	0.02779
0.853	0.000771986	60.853	0.45346	120.853	0.00618
0.854	-0.00679	60.854	0.46535	120.854	0.01498
0.855	-0.01204	60.855	0.47832	120.855	0.03999
0.856	-0.01714	60.856	0.52171	120.856	0.03073
0.857	-0.02084	60.857	0.54178	120.857	0.04061
0.858	-0.02362	60.858	0.55259	120.858	0.02455
0.859	-0.02131	60.859	0.56432	120.859	0.00648
0.86	-0.01806	60.86	0.57667	120.86	-0.00309
0.861	-0.01498	60.861	0.62068	120.861	-0.00957
0.862	-0.00849	60.862	0.65387	120.862	-0.03165
0.863	-0.00247	60.863	0.66298	120.863	-0.0298
0.864	0.00494	60.864	0.78773	120.864	-0.03505
0.865	0.01112	60.865	0.93719	120.865	-0.03628
0.866	0.01667	60.866	0.81445	120.866	-0.05527
0.867	0.01976	60.867	0.79391	120.867	-0.03999
0.868	0.02393	60.868	0.79731	120.868	-0.03057
0.869	0.02208	60.869	0.81985	120.869	-0.0332
0.87	0.01822	60.87	0.83714	120.87	-0.02439
0.871	0.01312	60.871	0.85675	120.871	-0.03397
0.872	0.00648	60.872	0.87775	120.872	-0.02702
0.873	-0.000463192	60.873	0.90662	120.873	-0.02285
0.874	-0.00849	60.874	0.92252	120.874	0.000771986
0.875	-0.01544	60.875	0.96498	120.875	0.00695
0.876	-0.02038	60.876	0.98737	120.876	0.0034
0.877	-0.02301	60.877	1.00296	120.877	0.00124
0.878	-0.02656	60.878	0.99571	120.878	-0.01204
0.879	-0.02656	60.879	1.01269	120.879	-0.03057
0.88	-0.02208	60.88	1.03292	120.88	-0.02779
0.881	-0.01745	60.881	1.02273	120.881	-0.02393
0.882	-0.01096	60.882	1.01563	120.882	-0.03875
0.883	-0.00556	60.883	1.01948	120.883	-0.04678
0.884	0.00108	60.884	1.02057	120.884	-0.05064
0.885	0.00618	60.885	1.01501	120.885	-0.06516
0.886	0.0122	60.886	1.00744	120.886	-0.0772
0.887	0.01498	60.887	0.98876	120.887	-0.06624
0.888	0.01806	60.888	0.96035	120.888	-0.04601
0.889	0.01714	60.889	0.93426	120.889	-0.05589
0.89	0.01451	60.89	0.91033	120.89	-0.02702
0.891	0.01127	60.891	0.88763	120.891	-0.02671
0.892	0.00525	60.892	0.86462	120.892	-0.02378
0.893	-0.00262	60.893	0.86092	120.893	-0.03242
0.894	-0.00896	60.894	0.84239	120.894	-0.03088
0.895	-0.01606	60.895	0.77662	120.895	-0.01096
0.896	-0.02038	60.896	0.72304	120.896	-0.000771986
0.897	-0.02424	60.897	0.65943	120.897	0.0017
0.898	-0.02918	60.898	0.60755	120.898	-0.01482
0.899	-0.02764	60.899	0.56154	120.899	-0.03242
0.9	-0.02409	60.9	0.5319	120.9	-0.03582
0.901	-0.0193	60.901	0.52125	120.901	-0.03953
0.902	-0.01482	60.902	0.58408	120.902	-0.05527
0.903	-0.00772	60.903	0.61049	120.903	-0.04663
0.904	0	60.904	0.62176	120.904	-0.07226
0.905	0.00695	60.905	0.6443	120.905	-0.05512
0.906	0.01328	60.906	0.63751	120.906	-0.07411
0.907	0.01776	60.907	0.62438	120.907	-0.08214
0.908	0.02023	60.908	0.61713	120.908	-0.06871
0.909	0.01945	60.909	0.61064	120.909	-0.07056
0.91	0.01652	60.91	0.61327	120.91	-0.06516
0.911	0.01266	60.911	0.61265	120.911	-0.05126
0.912	0.00633	60.912	0.60014	120.912	-0.03103
0.913	-0.000926383	60.913	0.59026	120.913	-0.03011
0.914	-0.0071	60.914	0.57513	120.914	-0.01992
0.915	-0.01297	60.915	0.54826	120.915	-0.01992
0.916	-0.01776	60.916	0.53391	120.916	-0.02146
0.917	-0.02177	60.917	0.51553	120.917	-0.03227
0.918	-0.02331	60.918	0.49253	120.918	-0.02656
0.919	-0.02223	60.919	0.47971	120.919	-0.03505
0.92	-0.01837	60.92	0.46551	120.92	-0.03412
0.921	-0.01251	60.921	0.45254	120.921	-0.05172
0.922	-0.00726	60.922	0.43926	120.922	-0.05929
0.923	0.000308794	60.923	0.43154	120.923	-0.07118
0.924	0.00911	60.924	0.4425	120.924	-0.07179
0.925	0.01529	60.925	0.42845	120.925	-0.08615
0.926	0.01899	60.926	0.42228	120.926	-0.08044
0.927	0.02285	60.927	0.41209	120.927	-0.08322
0.928	0.02687	60.928	0.41162	120.928	-0.07643
0.929	0.0264	60.929	0.41348	120.929	-0.08399
0.93	0.02347	60.93	0.40977	120.93	-0.06855
0.931	0.0193	60.931	0.39526	120.931	-0.06099
0.932	0.01405	60.932	0.3951	120.932	-0.05095
0.933	0.0071	60.933	0.37858	120.933	-0.04153
0.934	0.000617589	60.934	0.36345	120.934	-0.03489
0.935	-0.00602	60.935	0.34184	120.935	-0.03073
0.936	-0.01065	60.936	0.31898	120.936	-0.0403
0.937	-0.01436	60.937	0.29243	120.937	-0.03381
0.938	-0.01637	60.938	0.27004	120.938	-0.03937
0.939	-0.01683	60.939	0.25908	120.939	-0.04107
0.94	-0.01281	60.94	0.23932	120.94	-0.05265
0.941	-0.00911	60.941	0.22171	120.941	-0.05666
0.942	-0.00262	60.942	0.2089	120.942	-0.06902
0.943	0.00494	60.943	0.20875	120.943	-0.06948
0.944	0.01173	60.944	0.20766	120.944	-0.07967
0.945	0.01884	60.945	0.19331	120.945	-0.08492
0.946	0.02331	60.946	0.1984	120.946	-0.09465
0.947	0.02825	60.947	0.19222	120.947	-0.08229
0.948	0.0315	60.948	0.19655	120.948	-0.08415
0.949	0.03134	60.949	0.19531	120.949	-0.07565
0.95	0.02872	60.95	0.19825	120.95	-0.06546
0.951	0.02301	60.951	0.19207	120.951	-0.06145
0.952	0.01667	60.952	0.19917	120.952	-0.06099
0.953	0.01034	60.953	0.19006	120.953	-0.0525
0.954	0.0034	60.954	0.19253	120.954	-0.05342
0.955	-0.00293	60.955	0.17678	120.955	-0.04678
0.956	-0.00803	60.956	0.16922	120.956	-0.0474
0.957	-0.01065	60.957	0.15532	120.957	-0.04771
0.958	-0.01297	60.958	0.14066	120.958	-0.05497
0.959	-0.01173	60.959	0.1317	120.959	-0.05512
0.96	-0.00957	60.96	0.11364	120.96	-0.06191
0.961	-0.0051	60.961	0.10669	120.961	-0.07565
0.962	0.00278	60.962	0.09573	120.962	-0.08229
0.963	0.01004	60.963	0.11024	120.963	-0.08924
0.964	0.01698	60.964	0.11302	120.964	-0.09619
0.965	0.02362	60.965	0.10638	120.965	-0.09974
0.966	0.03088	60.966	0.11858	120.966	-0.10375
0.967	0.03783	60.967	0.128	120.967	-0.10237
0.968	0.042	60.968	0.13186	120.968	-0.1036
0.969	0.04169	60.969	0.14452	120.969	-0.08693
0.97	0.03875	60.97	0.13942	120.97	-0.08584
0.971	0.03551	60.971	0.16073	120.971	-0.07751
0.972	0.03227	60.972	0.16752	120.972	-0.05991
0.973	0.02578	60.973	0.14714	120.973	-0.05373
0.974	0.02223	60.974	0.14344	120.974	-0.05512
0.975	0.01698	60.975	0.15115	120.975	-0.04524
0.976	0.01328	60.976	0.12321	120.976	-0.04864
0.977	0.01127	60.977	0.11781	120.977	-0.05265
0.978	0.01127	60.978	0.10808	120.978	-0.06021
0.979	0.01559	60.979	0.11395	120.979	-0.06639
0.98	0.02424	60.98	0.10206	120.98	-0.07025
0.981	0.0423	60.981	0.09542	120.981	-0.07813
0.982	0.06377	60.982	0.09233	120.982	-0.08492
0.983	0.07288	60.983	0.09079	120.983	-0.09233
0.984	0.0894	60.984	0.09125	120.984	-0.0965
0.985	0.10808	60.985	0.09187	120.985	-0.1053
0.986	0.13077	60.986	0.11317	120.986	-0.10468
0.987	0.14127	60.987	0.11425	120.987	-0.10252
0.988	0.11533	60.988	0.12691	120.988	-0.10005
0.989	0.09789	60.989	0.12784	120.989	-0.09187
0.99	0.08384	60.99	0.1368	120.99	-0.08909
0.991	0.07411	60.991	0.13865	120.991	-0.0843
0.992	0.06407	60.992	0.14482	120.992	-0.07596
0.993	0.05466	60.993	0.15486	120.993	-0.06299
0.994	0.04493	60.994	0.13448	120.994	-0.05852
0.995	0.03736	60.995	0.11904	120.995	-0.05327
0.996	0.03073	60.996	0.11271	120.996	-0.05049
0.997	0.02702	60.997	0.10761	120.997	-0.05265
0.998	0.02316	60.998	0.09588	120.998	-0.05666
0.999	0.02223	60.999	0.09835	120.999	-0.06052
1	0.02455	61	0.07674	121	-0.06778
1.001	0.02949	61.001	0.06948	121.001	-0.08013
1.002	0.0369	61.002	0.0667	121.002	-0.08337
1.003	0.04601	61.003	0.0528	121.003	-0.09372
1.004	0.05558	61.004	0.06948	121.004	-0.09974
1.005	0.06546	61.005	0.06438	121.005	-0.10638
1.006	0.07936	61.006	0.06979	121.006	-0.10885
1.007	0.09248	61.007	0.08229	121.007	-0.10128
1.008	0.09959	61.008	0.08893	121.008	-0.0982
1.009	0.10082	61.009	0.10128	121.009	-0.09372
1.01	0.10128	61.01	0.10375	121.01	-0.08214
1.011	0.10684	61.011	0.1124	121.011	-0.07766
1.012	0.13479	61.012	0.10113	121.012	-0.06902
1.013	0.17895	61.013	0.10468	121.013	-0.06469
1.014	0.21276	61.014	0.10267	121.014	-0.05852
1.015	0.21307	61.015	0.08523	121.015	-0.05558
1.016	0.19825	61.016	0.0843	121.016	-0.0491
1.017	0.20056	61.017	0.06593	121.017	-0.05064
1.018	0.17678	61.018	0.05296	121.018	-0.05558
1.019	0.14853	61.019	0.05358	121.019	-0.06099
1.02	0.1229	61.02	0.03088	121.02	-0.07102
1.021	0.10993	61.021	0.02439	121.021	-0.08415
1.022	0.10777	61.022	0.01559	121.022	-0.09588
1.023	0.10422	61.023	0.03289	121.023	-0.0982
1.024	0.10437	61.024	0.03026	121.024	-0.10406
1.025	0.10746	61.025	0.03412	121.025	-0.1124
1.026	0.10947	61.026	0.04385	121.026	-0.11503
1.027	0.11039	61.027	0.04524	121.027	-0.10653
1.028	0.11147	61.028	0.06006	121.028	-0.10314
1.029	0.10792	61.029	0.05836	121.029	-0.09681
1.03	0.10298	61.03	0.0684	121.03	-0.08693
[truncated: 48,970 more rows]

[truncated: 2 more sheets: Supplementary Fig. 13, Supplementary Fig. 14]
